# Supplementary material for: 4,4′-Dichloro-N,N′-(o-phenyl­ene)dibenzene­sulfonamide
Source: Acta Crystallogr Sect E Struct Rep Online. 2008 Dec 20;65(Pt 1):o178. doi: 10.1107/S1600536808039718 (PMC2968088; doi:10.1107/S1600536808039718)
Supplement: Supplementary file 1 [file e-65-0o178-sup1.cif]

##############################################################################
###                                                                        ###
###        Electronic paper (Acta Crystallographica Section E)             ###
###                                                                        ###
##############################################################################
#                                                                            #
# This CIF contains the data in a paper accepted for publication in Acta     #
# Crystallographica Section E. It conforms to the requirements of Notes      #
# for Authors for Section E, and has been peer reviewed under the auspices   #
# of the IUCr Commission on Journals.                                        #
#                                                                            #
# Full details of the Crystallographic Information File format               #
# are given in the paper "The Crystallographic Information File (CIF):       #
# a New Standard Archive File for Crystallography" by S. R. Hall, F. H.      #
# Allen and I. D. Brown [Acta Cryst. (1991), A47, 655-685].                  #
#                                                                            #
# The current version of the core CIF dictionary is obtainable from          #
# ftp://ftp.iucr.org/pub/cif_core.dic. The current version number is 2.4.    #
#                                                                            #
# Software is freely available for graphical display of the structure(s) in  #
# this CIF.  For information consult the CIF home page http://www.iucr.org/  #
# cif/home.html                                                              #
#                                                                            #
# This file may be used for bona fide research purposes within the           #
# scientific community so long as proper attribution is given to the journal # 
# article from which it was obtained.                                        #
#                                                                            #
##############################################################################
                                             
data_global
_audit_creation_method     SHELXL-97
_journal_date_recd_electronic     2008-11-06
_journal_date_accepted     2008-11-25
_journal_name_full     'Acta Crystallographica, Section E'
_journal_year     2009
_journal_volume     65
_journal_issue      1
_journal_page_first     o178
_journal_page_last     o178
_journal_paper_category     QO
_journal_coeditor_code     BX2184
_publ_contact_author_name
;
 Dr. Lever, A. B. P.
;
_publ_contact_author_address
;
 Department of Chemistry
 York University
 Toronto
 Ontario
 Canada, M3J 1P3
;
_publ_contact_author_email     blever@yorku.ca
_publ_contact_author_fax     '416 736 5936'
_publ_contact_author_phone     '416 736 5246'
_publ_section_title
;
4,4'-Dichloro-<i>N</i>,<i>N</i>'-(<i>o</i>-phenylene)dibenzenesulfonamide
;
loop_
    _publ_author_name
    _publ_author_address
    'Krainova, Julia'
;
Department of Chemistry
York University
Toronto, Ontario, Canada M3J 1P3
;
    'Dares, Christopher'
;
Department of Chemistry
York University
Toronto, Ontario, Canada M3J 1P3
;
    'Lever, A. B. P.'
;
Department of Chemistry
York University
Toronto, Ontario, Canada M3J 1P3
;
data_I
_chemical_name_systematic
;
4,4'-Dichloro-<i>N</i>,<i>N</i>'-(<i>o</i>-phenylene)dibenzenesulfonamide
;
_chemical_formula_moiety     'C18 H14 Cl2 N2 O4 S2'
_chemical_formula_sum     'C18 H14 Cl2 N2 O4 S2'
_chemical_formula_iupac     'C18 H14 Cl2 N2 O4 S2'
_chemical_formula_weight     457.33
_chemical_melting_point     ?
_symmetry_cell_setting     'triclinic'
_symmetry_space_group_name_H-M     'P -1'
_symmetry_space_group_name_Hall     '-P 1'
loop_
    _symmetry_equiv_pos_as_xyz
    'x, y, z'
    '-x, -y, -z'
_cell_length_a     7.7225(4)
_cell_length_b     11.1920(4)
_cell_length_c     11.9325(5)
_cell_angle_alpha     109.669(2)
_cell_angle_beta     91.420(2)
_cell_angle_gamma     101.782(2)
_cell_volume     945.79(7)
_cell_formula_units_Z     2
_cell_measurement_reflns_used     4103
_cell_measurement_theta_min     2.55
_cell_measurement_theta_max     27.48
_cell_measurement_temperature     150.0(10)
_exptl_crystal_description     'prism'
_exptl_crystal_colour     'colourless'
_exptl_crystal_size_max     0.40
_exptl_crystal_size_mid     0.36
_exptl_crystal_size_min     0.30
_exptl_crystal_density_diffrn     1.606
_exptl_crystal_density_meas     ?
_exptl_crystal_density_method     'not measured'
_exptl_crystal_F_000     468
_exptl_absorpt_coefficient_mu     0.593
_exptl_absorpt_correction_type     'multi-scan'
_exptl_absorpt_process_details     '(SORTAV; Blessing, 1995)'
_exptl_absorpt_correction_T_min     0.748
_exptl_absorpt_correction_T_max     0.876
_exptl_special_details
;
;
_diffrn_ambient_temperature     150.0(10)
_diffrn_radiation_type     MoK\a
_diffrn_radiation_wavelength     0.71073
_diffrn_radiation_source     'fine-focus sealed tube'
_diffrn_radiation_monochromator     graphite
_diffrn_measurement_device_type     'Bruker--Nonius KappaCCD'
_diffrn_measurement_method     '\f scans and \w scans with \k offsets'
_diffrn_detector_area_resol_mean     ?
_diffrn_reflns_number     8650
_diffrn_reflns_av_R_equivalents     0.0321
_diffrn_reflns_theta_min     2.71
_diffrn_reflns_theta_max     27.52
_diffrn_reflns_theta_full     27.52
_diffrn_measured_fraction_theta_max     0.973
_diffrn_measured_fraction_theta_full     0.973
_diffrn_reflns_limit_h_min     -10
_diffrn_reflns_limit_h_max     9
_diffrn_reflns_limit_k_min     -14
_diffrn_reflns_limit_k_max     14
_diffrn_reflns_limit_l_min     -14
_diffrn_reflns_limit_l_max     15
_refine_special_details
;
Refinement of <i>F</i>^2^ against ALL reflections. The weighted <i>R</i>-factor
<i>wR</i> and goodness of fit <i>S</i> are based on <i>F</i>^2^, conventional
<i>R</i>-factors <i>R</i> are based on <i>F</i>, with <i>F</i> set to zero for
negative <i>F</i>^2^. The threshold expression of <i>F</i>^2^ >
2\s(<i>F</i>^2^) is used only for calculating <i>R</i>-factors(gt) <i>etc</i>.
and is not relevant to the choice of reflections for refinement.
<i>R</i>-factors based on <i>F</i>^2^ are statistically about twice as large
as those based on <i>F</i>, and <i>R</i>- factors based on ALL data will be
even larger.
;
_reflns_number_total     4235
_reflns_number_gt     3386
_reflns_threshold_expression     I>2\s(I)
_refine_ls_structure_factor_coef     Fsqd
_refine_ls_matrix_type     full
_refine_ls_R_factor_all     0.0616
_refine_ls_R_factor_gt     0.0459
_refine_ls_wR_factor_gt     0.1110
_refine_ls_wR_factor_ref     0.1221
_refine_ls_goodness_of_fit_ref     1.080
_refine_ls_restrained_S_all     1.080
_refine_ls_number_reflns     4235
_refine_ls_number_parameters     261
_refine_ls_number_restraints     0
_refine_ls_hydrogen_treatment     mixed
_refine_ls_weighting_scheme     calc
_refine_ls_weighting_details
           'calc w=1/[\s^2^(Fo^2^)+(0.06P)^2^+0.6434P] where P=(Fo^2^+2Fc^2^)/3'
_atom_sites_solution_hydrogens     geom
_atom_sites_solution_primary     direct
_atom_sites_solution_secondary     difmap
_refine_ls_shift/su_max     0.000
_refine_ls_shift/su_mean     0.000
_refine_diff_density_max     0.478
_refine_diff_density_min     -0.690
_refine_ls_extinction_method     none
loop_
    _atom_type_symbol
    _atom_type_description
    _atom_type_scat_dispersion_real
    _atom_type_scat_dispersion_imag
    _atom_type_scat_source
    C C 0.0033 0.0016 'International Tables Vol C Tables 4.2.6.8 and 6.1.1.4'
    H H 0 0 'International Tables Vol C Tables 4.2.6.8 and 6.1.1.4'
    N N 0.0061 0.0033 'International Tables Vol C Tables 4.2.6.8 and 6.1.1.4'
    O O 0.0106 0.006 'International Tables Vol C Tables 4.2.6.8 and 6.1.1.4'
    S S 0.1246 0.1234 'International Tables Vol C Tables 4.2.6.8 and 6.1.1.4'
    Cl Cl 0.1484 0.1585 'International Tables Vol C Tables 4.2.6.8 and 6.1.1.4'
_computing_data_collection     'COLLECT (Nonius, 2002)'
_computing_cell_refinement     'DENZO-SMN (Otwinowski & Minor, 1997)'
_computing_data_reduction     'DENZO-SMN (Otwinowski & Minor, 1997)'
_computing_structure_solution     'SHELXS97 (Sheldrick, 2008)'
_computing_structure_refinement     'SHELXL97 (Sheldrick, 2008)'
_computing_molecular_graphics     'ORTEP-3 for Windows (Farrugia, 1997)'
_computing_publication_material     'WinGX (Farrugia, 1999)'
loop_
    _atom_site_type_symbol
    _atom_site_label
    _atom_site_fract_x
    _atom_site_fract_y
    _atom_site_fract_z
    _atom_site_U_iso_or_equiv
    _atom_site_adp_type
    _atom_site_calc_flag
    _atom_site_refinement_flags
    _atom_site_occupancy
    _atom_site_disorder_assembly
    _atom_site_disorder_group
    C C1 0.1732(3) 0.8391(2) 0.77764(19) 0.0171(4) Uani d . 1 . .
    C C2 -0.0029(3) 0.8152(2) 0.72753(19) 0.0171(4) Uani d . 1 . .
    C C3 -0.1000(3) 0.9105(2) 0.7632(2) 0.0222(5) Uani d . 1 . .
    H H3 -0.2178 0.8935 0.7273 0.027 Uiso calc R 1 . .
    C C4 -0.0274(3) 1.0303(2) 0.8506(2) 0.0262(5) Uani d . 1 . .
    H H4 -0.0940 1.0957 0.8744 0.031 Uiso calc R 1 . .
    C C5 0.1440(3) 1.0528(2) 0.9026(2) 0.0257(5) Uani d . 1 . .
    H H5 0.1934 1.1333 0.9646 0.031 Uiso calc R 1 . .
    C C6 0.2444(3) 0.9599(2) 0.8657(2) 0.0225(5) Uani d . 1 . .
    H H6 0.3630 0.9785 0.9008 0.027 Uiso calc R 1 . .
    C C7 0.3601(3) 0.6325(2) 0.8929(2) 0.0195(5) Uani d . 1 . .
    C C8 0.3196(3) 0.4973(2) 0.8469(2) 0.0270(5) Uani d . 1 . .
    H H8 0.3392 0.4524 0.7669 0.032 Uiso calc R 1 . .
    C C9 0.2500(4) 0.4285(3) 0.9191(2) 0.0314(6) Uani d . 1 . .
    H H9 0.2220 0.3360 0.8891 0.038 Uiso calc R 1 . .
    C C10 0.2220(3) 0.4956(3) 1.0349(2) 0.0284(6) Uani d . 1 . .
    C C11 0.2637(4) 0.6307(3) 1.0819(2) 0.0310(6) Uani d . 1 . .
    H H11 0.2448 0.6752 1.1622 0.037 Uiso calc R 1 . .
    C C12 0.3334(3) 0.7000(2) 1.0100(2) 0.0266(5) Uani d . 1 . .
    H H12 0.3625 0.7925 1.0405 0.032 Uiso calc R 1 . .
    C C13 -0.2243(3) 0.7466(2) 0.45683(19) 0.0189(4) Uani d . 1 . .
    C C14 -0.4080(3) 0.7072(2) 0.4534(2) 0.0210(5) Uani d . 1 . .
    H H14 -0.4581 0.6378 0.4801 0.025 Uiso calc R 1 . .
    C C15 -0.5169(3) 0.7697(2) 0.4109(2) 0.0225(5) Uani d . 1 . .
    H H15 -0.6425 0.7440 0.4078 0.027 Uiso calc R 1 . .
    C C16 -0.4392(3) 0.8706(2) 0.3730(2) 0.0236(5) Uani d . 1 . .
    C C17 -0.2571(3) 0.9119(2) 0.3774(2) 0.0264(5) Uani d . 1 . .
    H H17 -0.2077 0.9826 0.3523 0.032 Uiso calc R 1 . .
    C C18 -0.1476(3) 0.8486(2) 0.4190(2) 0.0233(5) Uani d . 1 . .
    H H18 -0.0221 0.8745 0.4217 0.028 Uiso calc R 1 . .
    N N1 0.2723(3) 0.7422(2) 0.73182(17) 0.0203(4) Uani d . 1 . .
    H H1 0.222(4) 0.673(3) 0.672(3) 0.024 Uiso d . 1 . .
    N N2 -0.0870(3) 0.68766(18) 0.64404(17) 0.0191(4) Uani d . 1 . .
    H H2 -0.188(4) 0.654(3) 0.660(2) 0.023 Uiso d . 1 . .
    O O1 0.5452(2) 0.84388(16) 0.87507(14) 0.0235(4) Uani d . 1 . .
    O O2 0.5228(2) 0.63638(16) 0.70620(14) 0.0232(4) Uani d . 1 . .
    O O3 0.0908(2) 0.70716(18) 0.48023(15) 0.0289(4) Uani d . 1 . .
    O O4 -0.1729(2) 0.52320(16) 0.44441(16) 0.0311(4) Uani d . 1 . .
    S S1 0.44267(7) 0.71968(5) 0.79949(5) 0.01842(15) Uani d . 1 . .
    S S2 -0.08688(7) 0.65782(5) 0.50003(5) 0.02006(15) Uani d . 1 . .
    Cl Cl1 0.13235(9) 0.40953(8) 1.12463(7) 0.0420(2) Uani d . 1 . .
    Cl Cl2 -0.57712(9) 0.94836(6) 0.31859(6) 0.03448(18) Uani d . 1 . .
loop_
    _atom_site_aniso_label
    _atom_site_aniso_U_11
    _atom_site_aniso_U_22
    _atom_site_aniso_U_33
    _atom_site_aniso_U_12
    _atom_site_aniso_U_13
    _atom_site_aniso_U_23
    C1 0.0178(11) 0.0206(11) 0.0154(10) 0.0057(9) 0.0010(8) 0.0087(9)
    C2 0.0169(11) 0.0195(11) 0.0155(10) 0.0034(9) 0.0013(8) 0.0072(9)
    C3 0.0196(11) 0.0263(12) 0.0237(12) 0.0074(10) 0.0014(9) 0.0111(10)
    C4 0.0310(13) 0.0252(12) 0.0241(12) 0.0123(11) 0.0056(10) 0.0073(10)
    C5 0.0331(14) 0.0221(12) 0.0188(11) 0.0067(10) -0.0031(10) 0.0032(10)
    C6 0.0243(12) 0.0210(11) 0.0196(11) 0.0035(9) -0.0048(9) 0.0051(9)
    C7 0.0163(11) 0.0256(12) 0.0180(11) 0.0072(9) -0.0012(8) 0.0080(9)
    C8 0.0342(14) 0.0255(12) 0.0223(12) 0.0102(11) 0.0037(10) 0.0075(10)
    C9 0.0379(15) 0.0261(13) 0.0343(14) 0.0084(11) 0.0036(12) 0.0152(12)
    C10 0.0251(13) 0.0389(15) 0.0296(13) 0.0096(11) 0.0007(10) 0.0216(12)
    C11 0.0324(14) 0.0425(15) 0.0190(12) 0.0094(12) 0.0044(10) 0.0111(11)
    C12 0.0285(13) 0.0278(13) 0.0221(12) 0.0066(11) 0.0007(10) 0.0070(10)
    C13 0.0195(11) 0.0224(11) 0.0141(10) 0.0064(9) -0.0012(8) 0.0046(9)
    C14 0.0193(11) 0.0251(12) 0.0205(11) 0.0063(9) 0.0027(9) 0.0096(9)
    C15 0.0181(11) 0.0296(13) 0.0212(11) 0.0089(10) 0.0029(9) 0.0086(10)
    C16 0.0312(13) 0.0268(12) 0.0152(11) 0.0162(11) -0.0017(9) 0.0052(9)
    C17 0.0319(14) 0.0242(12) 0.0243(12) 0.0032(10) -0.0019(10) 0.0120(10)
    C18 0.0199(12) 0.0268(12) 0.0226(12) 0.0023(10) -0.0006(9) 0.0096(10)
    N1 0.0183(10) 0.0222(10) 0.0185(9) 0.0057(8) -0.0048(8) 0.0046(8)
    N2 0.0154(9) 0.0202(10) 0.0208(10) 0.0005(8) -0.0030(8) 0.0084(8)
    O1 0.0170(8) 0.0242(9) 0.0245(8) -0.0009(7) -0.0062(7) 0.0062(7)
    O2 0.0180(8) 0.0303(9) 0.0220(8) 0.0080(7) 0.0014(6) 0.0087(7)
    O3 0.0194(9) 0.0431(11) 0.0265(9) 0.0115(8) 0.0040(7) 0.0126(8)
    O4 0.0343(10) 0.0182(8) 0.0327(10) 0.0087(8) -0.0144(8) -0.0017(7)
    S1 0.0146(3) 0.0234(3) 0.0175(3) 0.0048(2) -0.0017(2) 0.0074(2)
    S2 0.0180(3) 0.0221(3) 0.0189(3) 0.0076(2) -0.0027(2) 0.0043(2)
    Cl1 0.0365(4) 0.0621(5) 0.0440(4) 0.0103(3) 0.0061(3) 0.0403(4)
    Cl2 0.0453(4) 0.0365(4) 0.0275(3) 0.0237(3) -0.0036(3) 0.0107(3)
_geom_special_details
;
All s.u.'s (except the s.u. in the dihedral angle between two l.s. planes) are
estimated using the full covariance matrix. The cell s.u.'s are taken into
account individually in the estimation of s.u.'s in distances, angles and
torsion angles; correlations between s.u.'s in cell parameters are only used
when they are defined by crystal symmetry. An approximate (isotropic)
treatment of cell s.u.'s is used for estimating s.u.'s involving l.s. planes.
;
loop_
    _geom_bond_atom_site_label_1
    _geom_bond_atom_site_label_2
    _geom_bond_site_symmetry_2
    _geom_bond_distance
    _geom_bond_publ_flag
    C1 C6 . 1.395(3) ?
    C1 C2 . 1.408(3) ?
    C1 N1 . 1.422(3) ?
    C2 C3 . 1.385(3) ?
    C2 N2 . 1.443(3) ?
    C3 C4 . 1.387(3) ?
    C3 H3 . 0.9500 ?
    C4 C5 . 1.385(4) ?
    C4 H4 . 0.9500 ?
    C5 C6 . 1.383(3) ?
    C5 H5 . 0.9500 ?
    C6 H6 . 0.9500 ?
    C7 C8 . 1.388(3) ?
    C7 C12 . 1.390(3) ?
    C7 S1 . 1.764(2) ?
    C8 C9 . 1.387(3) ?
    C8 H8 . 0.9500 ?
    C9 C10 . 1.380(4) ?
    C9 H9 . 0.9500 ?
    C10 C11 . 1.388(4) ?
    C10 Cl1 . 1.735(3) ?
    C11 C12 . 1.388(4) ?
    C11 H11 . 0.9500 ?
    C12 H12 . 0.9500 ?
    C13 C14 . 1.392(3) ?
    C13 C18 . 1.393(3) ?
    C13 S2 . 1.769(2) ?
    C14 C15 . 1.382(3) ?
    C14 H14 . 0.9500 ?
    C15 C16 . 1.386(3) ?
    C15 H15 . 0.9500 ?
    C16 C17 . 1.381(4) ?
    C16 Cl2 . 1.743(2) ?
    C17 C18 . 1.387(3) ?
    C17 H17 . 0.9500 ?
    C18 H18 . 0.9500 ?
    N1 S1 . 1.6329(18) ?
    N1 H1 . 0.87(3) ?
    N2 S2 . 1.637(2) ?
    N2 H2 . 0.85(3) ?
    O1 S1 . 1.4296(17) ?
    O2 S1 . 1.4359(17) ?
    O3 S2 . 1.4278(18) ?
    O4 S2 . 1.4312(17) ?
loop_
    _geom_angle_atom_site_label_1
    _geom_angle_atom_site_label_2
    _geom_angle_atom_site_label_3
    _geom_angle_site_symmetry_1
    _geom_angle_site_symmetry_3
    _geom_angle
    _geom_angle_publ_flag
    C6 C1 C2 . . 118.0(2) ?
    C6 C1 N1 . . 123.3(2) ?
    C2 C1 N1 . . 118.56(19) ?
    C3 C2 C1 . . 120.5(2) ?
    C3 C2 N2 . . 119.54(19) ?
    C1 C2 N2 . . 119.79(19) ?
    C2 C3 C4 . . 120.8(2) ?
    C2 C3 H3 . . 119.6 ?
    C4 C3 H3 . . 119.6 ?
    C5 C4 C3 . . 118.7(2) ?
    C5 C4 H4 . . 120.6 ?
    C3 C4 H4 . . 120.6 ?
    C6 C5 C4 . . 121.1(2) ?
    C6 C5 H5 . . 119.4 ?
    C4 C5 H5 . . 119.4 ?
    C5 C6 C1 . . 120.7(2) ?
    C5 C6 H6 . . 119.6 ?
    C1 C6 H6 . . 119.6 ?
    C8 C7 C12 . . 121.3(2) ?
    C8 C7 S1 . . 119.10(18) ?
    C12 C7 S1 . . 119.63(18) ?
    C9 C8 C7 . . 119.2(2) ?
    C9 C8 H8 . . 120.4 ?
    C7 C8 H8 . . 120.4 ?
    C10 C9 C8 . . 119.5(2) ?
    C10 C9 H9 . . 120.3 ?
    C8 C9 H9 . . 120.3 ?
    C9 C10 C11 . . 121.6(2) ?
    C9 C10 Cl1 . . 119.4(2) ?
    C11 C10 Cl1 . . 119.0(2) ?
    C12 C11 C10 . . 119.1(2) ?
    C12 C11 H11 . . 120.4 ?
    C10 C11 H11 . . 120.4 ?
    C11 C12 C7 . . 119.3(2) ?
    C11 C12 H12 . . 120.3 ?
    C7 C12 H12 . . 120.3 ?
    C14 C13 C18 . . 121.3(2) ?
    C14 C13 S2 . . 119.09(17) ?
    C18 C13 S2 . . 119.43(18) ?
    C15 C14 C13 . . 119.5(2) ?
    C15 C14 H14 . . 120.3 ?
    C13 C14 H14 . . 120.3 ?
    C14 C15 C16 . . 118.7(2) ?
    C14 C15 H15 . . 120.6 ?
    C16 C15 H15 . . 120.6 ?
    C17 C16 C15 . . 122.4(2) ?
    C17 C16 Cl2 . . 119.05(19) ?
    C15 C16 Cl2 . . 118.53(19) ?
    C16 C17 C18 . . 119.0(2) ?
    C16 C17 H17 . . 120.5 ?
    C18 C17 H17 . . 120.5 ?
    C17 C18 C13 . . 119.1(2) ?
    C17 C18 H18 . . 120.5 ?
    C13 C18 H18 . . 120.5 ?
    C1 N1 S1 . . 127.72(16) ?
    C1 N1 H1 . . 117.6(18) ?
    S1 N1 H1 . . 112.0(18) ?
    C2 N2 S2 . . 119.94(15) ?
    C2 N2 H2 . . 115.3(19) ?
    S2 N2 H2 . . 110.4(18) ?
    O1 S1 O2 . . 119.90(10) ?
    O1 S1 N1 . . 108.49(10) ?
    O2 S1 N1 . . 105.21(10) ?
    O1 S1 C7 . . 107.30(10) ?
    O2 S1 C7 . . 107.80(11) ?
    N1 S1 C7 . . 107.61(10) ?
    O3 S2 O4 . . 121.51(12) ?
    O3 S2 N2 . . 106.60(10) ?
    O4 S2 N2 . . 105.45(11) ?
    O3 S2 C13 . . 107.47(11) ?
    O4 S2 C13 . . 106.22(10) ?
    N2 S2 C13 . . 109.20(10) ?
loop_
    _geom_hbond_atom_site_label_D
    _geom_hbond_atom_site_label_H
    _geom_hbond_atom_site_label_A
    _geom_hbond_site_symmetry_A
    _geom_hbond_distance_DH
    _geom_hbond_distance_HA
    _geom_hbond_distance_DA
    _geom_hbond_angle_DHA
    _geom_hbond_publ_flag
    N1 H1 O4 2_566 0.87(3) 2.12(3) 2.936(3) 157(2) y
    N2 H2 O2 1_455 0.85(3) 2.30(3) 3.107(3) 159(2) y
    N1 H1 N2 1_555 0.87(3) 2.45(3) 2.811(3) 106(2) y
    C6 H6 O1 1_555 0.95 2.22 2.900(3) 127.9 y
    C8 H8 O2 1_555 0.95 2.58 2.931(3) 102.5 y
    C18 H18 O3 1_555 0.95 2.50 2.887(3) 104.1 y
