# Supplementary material for: 4,4′-Dichloro-N,N′-(o-phenyl­ene)dibenzene­sulfonamide
Source: Acta Crystallogr Sect E Struct Rep Online. 2008 Dec 20;65(Pt 1):o178. doi: 10.1107/S1600536808039718 (PMC2968088; doi:10.1107/S1600536808039718)
Supplement: Supplementary file 2 [file e-65-0o178-Isup2.hkl]

#
# h,k,l, Fc-squared, Fo-squared, sigma(Fo-squared) and status flag
#
data_I
_shelx_title 'I in P -1'
_shelx_refln_list_code          4
_shelx_F_calc_maximum      126.79
_exptl_crystal_F_000       468.00
_reflns_d_resolution_high  0.7692
 
loop_
 _symmetry_equiv_pos_as_xyz
 'x, y, z'
 '-x, -y, -z'
 
_cell_length_a     7.7225
_cell_length_b    11.1920
_cell_length_c    11.9325
_cell_angle_alpha 109.669
_cell_angle_beta   91.420
_cell_angle_gamma 101.782
 
_shelx_F_squared_multiplier     1.000
 
loop_
 _refln_index_h
 _refln_index_k
 _refln_index_l
 _refln_F_squared_calc
 _refln_F_squared_meas
 _refln_F_squared_sigma
 _refln_observed_status
   1   0   0       28.11       25.99      2.49 o
   2   0   0      363.25      316.70      8.49 o
   3   0   0     3568.32     3546.31    124.74 o
   4   0   0      132.78      100.10     10.00 o
   5   0   0      230.26      217.76      8.59 o
   6   0   0      919.84      935.17     29.53 o
   7   0   0      202.28      192.09      9.09 o
   8   0   0       15.59       31.43      8.71 o
   9   0   0      295.26      318.32     23.55 o
  -9   1   0       14.52       12.33      7.61 o
  -8   1   0       97.99      112.52     10.77 o
  -7   1   0        2.53       -2.43      2.84 o
  -6   1   0       34.82       31.75      4.30 o
  -5   1   0      455.30      488.97     15.18 o
  -4   1   0      349.58      299.42      9.28 o
  -3   1   0      909.50      825.59     26.26 o
  -2   1   0    11247.51     8786.56    196.04 o
  -1   1   0      156.79      163.17      4.55 o
   1   1   0     1137.19     1070.87     25.11 o
   2   1   0     1018.15      861.90     54.55 o
   3   1   0      117.94      112.59      4.91 o
   4   1   0       92.18      109.87      5.46 o
   5   1   0      875.38      850.91     23.08 o
   6   1   0       20.64       22.29      3.83 o
   7   1   0      719.55      676.55     21.39 o
   8   1   0       19.06        2.93      7.96 o
   9   1   0        2.50        5.30      7.17 o
  -9   2   0        6.17        8.09      6.26 o
  -8   2   0      108.70       93.75      9.89 o
  -7   2   0      267.86      279.58     11.06 o
  -6   2   0      115.35      108.33      5.36 o
  -5   2   0      494.65      498.39     14.70 o
  -4   2   0       95.36       76.20      4.09 o
  -3   2   0      810.60      790.63     19.92 o
  -2   2   0     8024.37     6763.05    241.20 o
  -1   2   0      183.81      193.84      5.82 o
   0   2   0      451.70      411.06      7.17 o
   1   2   0     1139.23     1067.26     21.15 o
   2   2   0        0.07       -0.27      1.13 o
   3   2   0      489.02      449.30     12.93 o
   4   2   0       10.48        7.39      2.23 o
   5   2   0      126.25      113.78     10.57 o
   6   2   0      137.26      107.24      6.79 o
   7   2   0       21.68       18.38      3.03 o
   8   2   0       53.95       32.59      8.02 o
   9   2   0      188.18      199.78     19.23 o
 -10   3   0        0.31       12.43      8.02 o
  -9   3   0      194.15      217.34     19.16 o
  -8   3   0      127.63      103.18     11.91 o
  -7   3   0       22.37       17.78      4.37 o
  -6   3   0     5731.26     5888.06    117.45 o
  -5   3   0      597.46      557.48     13.34 o
  -4   3   0      470.81      435.86     12.21 o
  -3   3   0      962.75     1061.59     26.68 o
  -2   3   0     5523.40     5160.42     95.59 o
  -1   3   0     2403.48     2203.19     42.39 o
   0   3   0     3273.76     2915.38     42.17 o
   1   3   0     2228.98     2177.39     98.82 o
   2   3   0       28.49       27.95      1.76 o
   3   3   0       52.80       32.33      5.02 o
   4   3   0      114.62      123.82      6.17 o
   5   3   0      410.91      409.19     13.99 o
   6   3   0        0.30        1.70      2.29 o
   7   3   0      173.57      142.93     13.18 o
   8   3   0        7.36        5.09      6.98 o
 -10   4   0      264.41      306.74     25.23 o
  -9   4   0       20.66       21.85      7.71 o
  -8   4   0      422.57      457.92     24.22 o
  -7   4   0       13.60       11.45      3.06 o
  -6   4   0      160.33      153.54     12.73 o
  -5   4   0      127.71      111.33      4.46 o
  -4   4   0     2770.70     2766.34     66.51 o
  -3   4   0        6.15        9.32      3.35 o
  -2   4   0      296.56      262.21      6.38 o
  -1   4   0     2921.35     2785.67     53.61 o
   0   4   0        8.15        5.56      1.24 o
   1   4   0       51.60       85.39      5.76 o
   2   4   0     1675.24     1821.01     30.50 o
   3   4   0      404.35      388.19     19.03 o
   4   4   0       81.88       83.91      3.25 o
   5   4   0      624.33      651.47     15.40 o
   6   4   0      144.93      119.38     10.27 o
   7   4   0      160.55      166.87     14.57 o
   8   4   0        4.34       16.15      8.07 o
  -9   5   0        0.20        7.42      8.44 o
  -8   5   0     1074.23     1132.29     47.77 o
  -7   5   0        2.66       -3.14      3.14 o
  -6   5   0     2375.95     2316.75     49.43 o
  -5   5   0     1747.55     1795.11     39.35 o
  -4   5   0      424.60      435.79     10.95 o
  -3   5   0     3719.70     3742.36     71.90 o
  -2   5   0      651.93      770.97     16.20 o
  -1   5   0        1.32        5.17      1.43 o
   0   5   0     1269.71     1412.67     21.07 o
   1   5   0      299.66      243.87      5.53 o
   2   5   0      300.93      152.55     83.52 o
   3   5   0     1871.91     1937.09     32.73 o
   4   5   0        1.73        1.34      1.95 o
   5   5   0     1167.43     1267.23     48.27 o
   6   5   0        8.02        8.40      6.24 o
   7   5   0       30.88       22.43      8.38 o
   8   5   0       54.17       25.36      9.71 o
  -9   6   0        3.30       11.45      7.13 o
  -8   6   0      605.89      670.25     32.51 o
  -7   6   0      112.65      118.42      9.96 o
  -6   6   0       36.53       24.80      3.28 o
  -5   6   0       66.59       57.51      8.49 o
  -4   6   0       76.17       67.32      3.65 o
  -3   6   0      128.13      132.75      4.72 o
  -2   6   0      961.27      983.90     30.00 o
  -1   6   0        5.99        2.21      1.89 o
   0   6   0       92.15      110.99      5.32 o
   1   6   0      828.19     1007.61     40.07 o
   2   6   0        0.37        3.25      2.85 o
   3   6   0        4.63        5.03      1.16 o
   4   6   0       78.49       68.06      5.42 o
   5   6   0        0.16       -0.97      5.43 o
   6   6   0      273.37      258.37     18.75 o
   7   6   0      264.37      303.23     24.96 o
  -9   7   0       13.26        5.07      6.59 o
  -8   7   0      201.76      237.63     16.82 o
  -7   7   0      476.48      504.23     25.59 o
  -6   7   0        6.92       -1.79      3.55 o
  -5   7   0       26.71       25.30      3.36 o
  -4   7   0       62.90       49.20      2.79 o
  -3   7   0       47.03       35.53      2.89 o
  -2   7   0      182.14      177.92      5.93 o
  -1   7   0       84.71       69.85      2.90 o
   0   7   0        0.37        1.72      0.99 o
   1   7   0       28.60       22.15      2.23 o
   2   7   0        0.14        0.30      2.45 o
   3   7   0      172.07      177.22      8.46 o
   4   7   0       96.30      123.56     10.65 o
   5   7   0       31.35       33.94      7.61 o
   6   7   0        7.08        0.00      6.24 o
   7   7   0      158.71      174.33     19.00 o
  -9   8   0      179.55      176.18     15.74 o
  -8   8   0      160.98      158.20     13.22 o
  -7   8   0      111.61      113.24     10.93 o
  -6   8   0      185.00      173.34     14.23 o
  -5   8   0      921.81      958.90     23.84 o
  -4   8   0      188.62      186.07      8.99 o
  -3   8   0      505.88      493.63     13.29 o
  -2   8   0      227.23      218.13      7.68 o
  -1   8   0      918.39      978.06     22.38 o
   0   8   0       19.50       26.02      2.09 o
   1   8   0       39.19       28.41      2.87 o
   2   8   0       49.86       49.13      4.88 o
   3   8   0       87.78       81.05      8.38 o
   4   8   0      140.41      143.99     13.84 o
   5   8   0      206.08      228.96     18.77 o
   6   8   0       15.40        7.07      7.61 o
  -8   9   0        7.36        8.63      6.34 o
  -7   9   0      175.44      205.41     15.05 o
  -6   9   0        0.59        2.04      4.57 o
  -5   9   0      474.70      431.75     27.66 o
  -4   9   0       36.55       20.40      4.04 o
  -3   9   0      244.32      238.44      9.15 o
  -2   9   0        0.90       -1.21      2.75 o
  -1   9   0      309.18      307.81      7.60 o
   0   9   0      923.01     1003.45     24.15 o
   1   9   0      668.55      699.49     23.84 o
   2   9   0        7.80        0.00      6.71 o
   3   9   0        4.70        7.03      5.13 o
  -8  10   0        0.58       -6.34      6.34 o
  -7  10   0       42.21       27.94      7.63 o
  -6  10   0        0.99        2.29      5.09 o
  -5  10   0       17.29       18.33      5.59 o
  -4  10   0       16.55        9.44      5.09 o
  -3  10   0      586.88      611.17     16.45 o
  -2  10   0       56.70       45.39      3.81 o
  -1  10   0      174.45      179.76      9.31 o
   0  10   0      188.15      214.93     13.07 o
   1  10   0       12.84       13.84      5.59 o
   2  10   0        0.16       -0.81      5.11 o
   3  10   0       10.13        5.94      9.19 o
   4  10   0        3.18        5.70     10.04 o
   5  10   0       13.14       10.06     11.70 o
  -7  11   0        0.01       -0.77      5.59 o
  -6  11   0       22.95        8.15      8.40 o
  -5  11   0      125.62      120.64     10.73 o
  -4  11   0        8.57        0.25      6.38 o
  -3  11   0       21.22        8.15      3.42 o
  -2  11   0       26.60       17.30      3.76 o
  -1  11   0       96.03       80.35      6.56 o
   0  11   0       11.66        8.33      2.53 o
   1  11   0        8.02       -3.47      5.86 o
   2  11   0       77.25       55.15      9.69 o
   3  11   0      122.47       99.86     12.45 o
   4  11   0      100.03      103.25     14.13 o
  -6  12   0       29.98       23.47      7.65 o
  -5  12   0       80.01       69.61      8.00 o
  -4  12   0       40.75       23.84      7.06 o
  -3  12   0        5.00       -1.67      6.27 o
  -2  12   0      163.60      175.85     14.52 o
  -1  12   0      211.93      182.14     22.52 o
   0  12   0        0.02        0.79      5.57 o
   1  12   0      347.97      431.04     29.72 o
   2  12   0       61.55       61.96     13.74 o
  -5  13   0       13.65        5.65     10.04 o
  -4  13   0       49.28       57.60      8.02 o
  -3  13   0       39.29       19.69      5.88 o
  -2  13   0       16.61       13.84      7.57 o
  -1  13   0       59.72       67.43     11.06 o
   0  13   0      113.39      117.75     14.09 o
  -1 -13   1      125.42      132.87     14.78 o
   0 -13   1        4.46       12.51      7.19 o
   1 -13   1        1.65       -4.22      5.53 o
   2 -13   1        1.72       -1.07      4.12 o
   3 -13   1        9.10        2.43      4.61 o
   4 -13   1      181.21      182.33     20.60 o
   5 -13   1      121.65       93.88      8.06 o
  -3 -12   1       75.89      101.67     14.65 o
  -2 -12   1       63.88       45.31     11.33 o
  -1 -12   1      179.85      196.85     16.63 o
   0 -12   1       45.46       36.36      7.69 o
   1 -12   1      339.06      412.67     15.26 o
   2 -12   1       94.38       86.43     10.25 o
   3 -12   1      565.04      568.47     20.27 o
   4 -12   1        4.69        4.80      4.32 o
   5 -12   1       12.78        5.66      5.08 o
   6 -12   1       43.64       34.99      6.00 o
  -4 -11   1       13.59       14.68      8.15 o
  -3 -11   1      125.22      129.69     14.63 o
  -2 -11   1        9.14       -0.54      5.38 o
  -1 -11   1      240.54      278.49     17.67 o
   0 -11   1        0.81        3.43      4.76 o
   2 -11   1      424.24      467.09     17.91 o
   3 -11   1      285.67      283.33     11.78 o
   4 -11   1        4.56       -0.60      3.39 o
   5 -11   1      201.57      213.85     13.76 o
   6 -11   1      176.32      168.16     14.49 o
   7 -11   1       26.10       23.55      9.62 o
  -5 -10   1      147.60      133.16     15.78 o
  -4 -10   1       11.62       19.00      8.15 o
  -3 -10   1        0.49        2.97      5.94 o
  -2 -10   1       88.98       84.75     11.85 o
  -1 -10   1      196.77      220.38     13.37 o
   0 -10   1        3.73        2.35      1.88 o
   1 -10   1      270.01      269.54     16.83 o
   2 -10   1     1674.01     1876.32     32.54 o
   3 -10   1        4.80        2.19      2.88 o
   4 -10   1     1501.22     1612.85     69.42 o
   5 -10   1        0.06       -0.77      3.80 o
   6 -10   1      101.10       86.43      9.15 o
   7 -10   1        1.50       -1.70      3.64 o
   8 -10   1       44.46       61.17     11.64 o
  -6  -9   1        1.38        5.43     11.39 o
  -5  -9   1       50.53       41.80      9.23 o
  -4  -9   1       28.82       24.67      7.05 o
  -3  -9   1       82.90       73.00      8.92 o
  -2  -9   1       20.16       15.86      4.84 o
  -1  -9   1        0.70        2.67      4.21 o
   0  -9   1      725.87      796.29     21.89 o
   1  -9   1     1578.29     1793.69     36.75 o
   2  -9   1     1496.19     1628.56     69.15 o
   3  -9   1       45.97       43.99      3.03 o
   4  -9   1       98.85       76.78      5.45 o
   5  -9   1      215.07      190.21     30.34 o
   6  -9   1       60.89       59.57      7.11 o
   7  -9   1       10.66        4.30      5.07 o
   8  -9   1      133.81      135.80     12.68 o
  -6  -8   1        4.66       -0.81      6.51 o
  -5  -8   1        0.56       -2.16      5.97 o
  -4  -8   1       86.28       89.71      9.77 o
  -3  -8   1      561.66      577.55     18.37 o
  -2  -8   1      116.39       96.24      4.47 o
  -1  -8   1      830.89      854.63     19.92 o
   0  -8   1      282.86      303.69      7.49 o
   1  -8   1      314.02      314.44      6.32 o
   2  -8   1      259.40      240.60     10.37 o
   3  -8   1      805.40      820.29     19.84 o
   4  -8   1       36.75       25.42      2.77 o
   5  -8   1        4.05       -1.77      2.29 o
   6  -8   1      371.88      395.34     15.36 o
   7  -8   1       36.47       34.21      7.61 o
   8  -8   1      132.68      143.55     12.95 o
   9  -8   1      121.23      123.14     13.93 o
  -7  -7   1      122.39      127.63     14.88 o
  -6  -7   1       16.19       15.98      7.59 o
  -5  -7   1      647.57      731.69     41.06 o
  -4  -7   1     1423.92     1603.24     32.97 o
  -3  -7   1       50.64       43.66      2.98 o
  -2  -7   1     1613.22     1784.28     37.16 o
  -1  -7   1       30.22       24.92      3.22 o
   0  -7   1        1.43        1.08      1.00 o
   1  -7   1       16.31       17.97      1.23 o
   2  -7   1     1016.68     1014.15     21.25 o
   3  -7   1        1.43        0.09      1.81 o
   4  -7   1      606.45      614.99     15.92 o
   5  -7   1      643.62      647.29     17.53 o
   6  -7   1       56.56       56.10      6.47 o
   7  -7   1       25.98       18.02      5.07 o
   8  -7   1        0.61       -0.77      5.07 o
   9  -7   1        0.17       -2.04      6.09 o
  -7  -6   1      196.11      215.39     19.46 o
  -6  -6   1      384.21      416.29     24.67 o
  -5  -6   1     1193.69     1343.07     45.14 o
  -4  -6   1     1509.91     1661.55     30.70 o
  -3  -6   1        2.07        2.81      1.09 o
  -2  -6   1      914.01      970.47     36.76 o
  -1  -6   1      702.17      803.43     17.33 o
   0  -6   1     1017.90      945.77     20.40 o
   1  -6   1      103.61      124.62      3.25 o
   2  -6   1      465.20      460.03     10.65 o
   3  -6   1     2100.05     2322.49     40.35 o
   4  -6   1       16.45       11.07      1.96 o
   5  -6   1      522.25      570.22     19.03 o
   6  -6   1      338.54      328.63      9.79 o
   7  -6   1       90.10       89.06      6.36 o
   8  -6   1      896.68     1012.14     45.88 o
   9  -6   1      120.60      128.11     13.51 o
  -8  -5   1      109.24       97.86     15.86 o
  -7  -5   1      487.87      503.30     29.43 o
  -6  -5   1      594.31      649.85     22.84 o
  -5  -5   1        0.12        1.40      1.51 o
  -4  -5   1     1587.51     1676.06     37.93 o
  -3  -5   1      312.11      319.63      7.94 o
  -2  -5   1     2028.53     2164.53     36.11 o
  -1  -5   1      929.16      918.03     17.60 o
   0  -5   1       70.88       72.38      1.98 o
   1  -5   1     2158.62     2175.00     49.32 o
   2  -5   1       49.07       41.52      2.07 o
   3  -5   1      329.55      377.21     15.26 o
   4  -5   1      292.66      293.93      7.90 o
   5  -5   1      815.51      843.06     21.63 o
   6  -5   1      202.81      184.63      6.81 o
   7  -5   1      244.88      236.66     15.80 o
   8  -5   1        9.21       16.65      5.38 o
   9  -5   1      181.79      185.66     16.15 o
  -8  -4   1      222.86      218.19     17.98 o
  -7  -4   1      308.11      338.28     20.99 o
  -6  -4   1        2.33        8.07      5.11 o
  -5  -4   1      219.49      221.75      9.85 o
  -4  -4   1      589.36      582.77     17.37 o
  -3  -4   1      127.08      126.43      5.49 o
  -2  -4   1       17.78       12.39      1.45 o
  -1  -4   1        0.99        1.00      0.82 o
   0  -4   1      561.90      638.14      9.41 o
   1  -4   1        1.27        1.78      0.73 o
   2  -4   1       15.81       14.67      1.37 o
   3  -4   1       43.97       39.67      4.19 o
   4  -4   1       55.26       37.97      2.68 o
   5  -4   1      704.56      647.14     17.69 o
   6  -4   1      878.70      878.46     21.42 o
   7  -4   1       77.68       67.73      4.42 o
   8  -4   1       32.72       25.26      6.19 o
   9  -4   1       88.55       68.82     11.35 o
  -9  -3   1       80.69       72.00     12.80 o
  -8  -3   1      384.35      371.76     24.09 o
  -7  -3   1        0.96       -0.81      5.34 o
  -6  -3   1     1908.33     2074.55     76.53 o
  -5  -3   1        1.07        0.95      2.67 o
  -4  -3   1      142.53      129.39     15.86 o
  -3  -3   1      163.73      156.28      5.92 o
  -2  -3   1      185.70      155.88      5.54 o
  -1  -3   1      550.66      555.02     10.10 o
   0  -3   1     2602.29     2369.65     50.18 o
   1  -3   1      343.87      323.77      6.15 o
   2  -3   1     2722.07     2407.23     88.71 o
   3  -3   1       99.76      105.86      3.42 o
   4  -3   1      938.45      935.02     27.33 o
   5  -3   1        0.01        0.66      1.51 o
   6  -3   1     1777.11     1831.60     39.09 o
   7  -3   1       74.95       64.34     11.13 o
   8  -3   1      530.28      578.75     29.16 o
   9  -3   1       21.44       34.53      8.04 o
  -9  -2   1       37.36       23.90      9.29 o
  -8  -2   1      699.42      730.28     35.52 o
  -7  -2   1      245.28      254.90     16.80 o
  -6  -2   1      360.20      353.73     13.30 o
  -5  -2   1       26.40       19.61      3.28 o
  -4  -2   1      272.07      255.48     13.69 o
  -3  -2   1      175.43      139.01      5.55 o
  -2  -2   1      520.14      475.09     12.54 o
  -1  -2   1     5689.56     5425.23    121.57 o
   0  -2   1      204.13      209.12      2.77 o
   1  -2   1     4561.54     3939.59    111.45 o
   2  -2   1     1248.74     1274.12     29.23 o
   3  -2   1      130.66      115.96      3.54 o
   4  -2   1     2431.73     2402.86     46.22 o
   5  -2   1      277.29      265.92      7.42 o
   6  -2   1       24.21       14.88      2.48 o
   7  -2   1      453.20      442.94     12.44 o
   8  -2   1       84.02       66.68     10.73 o
   9  -2   1       75.73       80.82     12.31 o
  -9  -1   1       76.71       69.24     11.10 o
  -8  -1   1      292.80      297.99     19.35 o
  -7  -1   1        0.01        0.00      4.24 o
  -6  -1   1       94.89       69.63      5.34 o
  -5  -1   1       45.23       39.70      5.03 o
  -4  -1   1       23.32       14.35      2.34 o
  -3  -1   1       58.02       47.02      3.09 o
  -2  -1   1        1.30        5.09      1.99 o
  -1  -1   1     4667.12     3986.65     88.88 o
   1  -1   1        6.21        8.96      0.49 o
   2  -1   1    12125.21     9675.87    175.46 o
   3  -1   1     3355.64     3148.45     60.22 o
   4  -1   1       27.27       22.68      2.15 o
   5  -1   1     1150.79     1141.99     24.82 o
   6  -1   1      161.32      150.34      5.78 o
   7  -1   1        2.82        7.41      8.80 o
   8  -1   1       31.86       21.35      6.59 o
   9  -1   1      448.39      527.78     32.49 o
  -9   0   1       39.03       28.12     10.52 o
  -8   0   1       12.25        0.52      5.26 o
  -7   0   1       44.26       37.83      7.09 o
  -6   0   1      331.28      322.94     12.18 o
  -5   0   1       58.92       56.28      4.28 o
  -4   0   1      354.69      385.49     11.45 o
  -3   0   1     4459.06     4550.52    104.09 o
  -2   0   1      431.99      412.46     10.79 o
  -1   0   1     2588.06     2318.25     52.83 o
   1   0   1       57.32       50.37      2.33 o
   2   0   1     5261.09     4787.04     87.88 o
   3   0   1      801.44      773.61     16.03 o
   4   0   1       13.16        4.72      1.08 o
   5   0   1       84.59       72.98      3.36 o
   6   0   1      597.37      561.92     14.25 o
   7   0   1      415.30      422.11     19.39 o
   8   0   1      165.60      134.78     11.95 o
   9   0   1       41.07       27.56     10.60 o
  -9   1   1      186.35      182.27     17.77 o
  -8   1   1       24.87       27.94      8.88 o
  -7   1   1      138.52      137.02     11.49 o
  -6   1   1        3.37        5.72      3.90 o
  -5   1   1       29.52       20.91      2.88 o
  -4   1   1      267.75      219.50      7.37 o
  -3   1   1      522.71      479.04     13.00 o
  -2   1   1     1081.64      910.03     22.75 o
  -1   1   1      161.17      143.49      4.03 o
   0   1   1     6466.32     5681.67    127.04 o
   1   1   1     5960.70     5397.62    120.63 o
   2   1   1     1322.31     1309.19     24.75 o
   3   1   1       33.28       55.79      2.10 o
   4   1   1        4.89        5.26      2.23 o
   5   1   1        8.14       11.39      1.61 o
   6   1   1        1.63        2.71      3.12 o
   7   1   1      713.68      703.43     21.42 o
   8   1   1       41.69       49.37      9.60 o
   9   1   1      129.81      142.03     14.95 o
 -10   2   1        0.07       -6.24     10.37 o
  -9   2   1      102.66       86.14     12.20 o
  -8   2   1       22.85       22.30      6.22 o
  -7   2   1        3.55        8.04      5.97 o
  -6   2   1      615.95      610.23     18.88 o
  -5   2   1       96.14       78.99      4.46 o
  -4   2   1     1307.09     1225.89     29.91 o
  -3   2   1     1119.05     1120.92     27.47 o
  -2   2   1      289.89      287.32      8.03 o
  -1   2   1     1252.20     1216.59     29.15 o
   0   2   1    10268.55     9012.98    200.97 o
   1   2   1       45.78       48.40      1.31 o
   2   2   1     2928.80     2974.29     69.29 o
   3   2   1     4964.07     5144.56    119.05 o
   4   2   1       16.41       13.34      2.95 o
   5   2   1     1895.61     1957.61     44.45 o
   6   2   1       29.44       15.87      3.96 o
   7   2   1       40.07       20.14      6.71 o
   8   2   1      204.51      188.51     16.11 o
   9   2   1      185.53      274.07     23.32 o
 -10   3   1      101.90       95.70     14.45 o
  -9   3   1       23.22       18.56      7.73 o
  -8   3   1        5.25       13.66      6.96 o
  -7   3   1     1247.75     1369.40     51.03 o
  -6   3   1       16.89       13.26      5.10 o
  -5   3   1      528.53      528.69     16.02 o
  -4   3   1       92.23       82.29      4.16 o
  -3   3   1     1229.36     1288.95     31.68 o
  -2   3   1       43.19       54.36      5.64 o
  -1   3   1       90.46       71.07      3.05 o
   0   3   1      139.00      140.71      6.59 o
   1   3   1     3868.94     3834.84     85.49 o
   2   3   1      722.03      758.33     19.61 o
   3   3   1        3.76        0.23      1.77 o
   4   3   1      762.70      807.22     22.23 o
   5   3   1     1479.85     1531.89     41.35 o
   6   3   1      138.30      118.36      9.75 o
   7   3   1      722.72      796.36     38.48 o
   8   3   1      127.85      130.81     13.20 o
  -9   4   1        1.16        0.77      8.98 o
  -8   4   1      139.69      153.55     11.81 o
  -7   4   1      214.91      201.21     13.34 o
  -6   4   1      582.60      615.79     19.27 o
  -5   4   1      239.09      234.56     11.47 o
  -4   4   1      164.82      174.98      6.74 o
  -3   4   1       13.79       21.37      2.97 o
  -2   4   1      413.02      504.76     11.46 o
  -1   4   1     1132.63     1204.22     23.92 o
   0   4   1       95.98       85.23      3.00 o
   1   4   1     3029.97     3291.20     61.89 o
   2   4   1      172.70      152.54      4.26 o
   3   4   1      550.76      531.09     15.08 o
   4   4   1        0.36       -1.08      2.32 o
   5   4   1      743.35      767.26     31.64 o
   6   4   1      380.95      358.13     19.58 o
   7   4   1        6.49        2.16      6.49 o
   8   4   1      165.34      143.84     16.48 o
  -9   5   1       40.66       21.68      7.15 o
  -8   5   1       16.68        6.63      5.61 o
  -7   5   1        0.50        4.59      4.59 o
  -6   5   1     1105.03     1123.94     29.11 o
  -5   5   1      206.39      204.19     10.22 o
  -4   5   1      466.25      438.78     13.76 o
  -3   5   1      579.40      560.62     12.66 o
  -2   5   1      500.27      492.17     11.32 o
  -1   5   1     1989.48     2059.17     40.07 o
   0   5   1     3254.57     3435.76     65.61 o
   1   5   1      238.44      239.00      5.22 o
   2   5   1      174.51      213.81      9.72 o
   3   5   1     1721.90     1860.01     37.32 o
   4   5   1      111.50      105.72      4.73 o
   5   5   1        4.02       -3.53      4.61 o
   6   5   1      246.65      264.39     45.59 o
   7   5   1       12.18        8.94     10.56 o
  -9   6   1       62.13       47.54      9.67 o
  -8   6   1       67.09       61.57      8.92 o
  -7   6   1      472.42      514.73     26.63 o
  -6   6   1      305.86      291.34     16.78 o
  -5   6   1     1634.52     1708.04     38.84 o
  -4   6   1        0.02       -0.50      1.66 o
  -3   6   1       95.50      100.13      4.30 o
  -2   6   1      270.46      296.64     10.28 o
  -1   6   1     2112.19     2201.68     44.50 o
   0   6   1        4.54        5.92      1.11 o
   1   6   1     1840.56     2123.27     44.43 o
   2   6   1      525.36      522.97     17.29 o
   3   6   1        5.33        0.42      2.74 o
   4   6   1     1058.87     1205.12     31.53 o
   5   6   1        0.69        2.00      2.68 o
   6   6   1        4.79       10.31      6.53 o
   7   6   1        0.37        1.08      8.13 o
  -9   7   1       85.03      110.08     14.99 o
  -8   7   1       29.99       34.55      7.88 o
  -7   7   1       48.63       40.20      8.65 o
  -6   7   1        2.82        2.58      3.46 o
  -5   7   1      520.45      482.68     13.60 o
  -4   7   1        3.95        1.80      2.04 o
  -3   7   1     1480.44     1563.33     38.78 o
  -2   7   1      129.98      125.76      5.07 o
  -1   7   1      540.76      563.86     11.39 o
   0   7   1      770.14      723.48     14.29 o
   1   7   1       26.87       26.60      3.40 o
   2   7   1      291.08      285.33     11.45 o
   3   7   1       81.27      103.33      9.46 o
   4   7   1      211.72      190.28     13.84 o
   5   7   1        0.37       10.60      8.96 o
   6   7   1      131.66      162.74     16.86 o
  -9   8   1        6.92        4.30      7.36 o
  -8   8   1       79.73       87.34     10.43 o
  -7   8   1      261.44      260.49     16.11 o
  -6   8   1      181.94      178.10     13.55 o
  -5   8   1        1.83       -5.36      5.36 o
  -4   8   1        0.16       -0.60      3.14 o
  -3   8   1      473.42      474.76     12.61 o
  -2   8   1     1491.50     1675.56     35.06 o
  -1   8   1      127.80      143.10      4.13 o
   0   8   1      173.36      175.77      5.02 o
   1   8   1       15.23       19.52      2.80 o
   2   8   1      311.62      323.95     17.42 o
   3   8   1      190.70      161.01     12.70 o
   4   8   1      181.06      179.14     16.01 o
   5   8   1        0.18        1.62      6.53 o
   6   8   1        0.37        5.99      7.88 o
  -8   9   1        2.99       -1.79      5.59 o
  -7   9   1      616.67      644.58     32.38 o
  -6   9   1        3.68       -0.25      4.84 o
  -5   9   1      202.81      228.44     14.34 o
  -4   9   1       67.13       47.13      5.04 o
  -3   9   1        8.40        2.59      5.79 o
  -2   9   1       57.46       47.65      4.45 o
  -1   9   1        0.32        1.38      1.89 o
   0   9   1       99.43       97.58      7.42 o
   1   9   1      159.32      136.46      7.88 o
   2   9   1      240.90      260.51     16.90 o
   3   9   1        6.50        6.19      6.19 o
   4   9   1        8.07       -3.80      6.24 o
   5   9   1       48.93       35.34      9.25 o
  -8  10   1       39.27       38.89      7.01 o
  -7  10   1        1.27       -3.58      5.86 o
  -6  10   1        4.13        5.36      5.36 o
  -5  10   1      318.64      349.94     21.31 o
  -4  10   1        5.46        1.02      4.86 o
  -3  10   1      502.89      555.18     26.27 o
  -2  10   1      956.50      980.04     25.66 o
  -1  10   1        2.53        3.31      2.83 o
   0  10   1      626.71      745.98     26.87 o
   1  10   1      224.80      179.07     14.09 o
   2  10   1        4.96        8.04      6.44 o
   3  10   1       50.14       34.57      8.65 o
   4  10   1        5.76      -10.58     10.58 o
  -7  11   1       52.59       47.75     12.26 o
  -6  11   1       52.10       42.72      8.96 o
  -5  11   1       53.45       53.79     10.25 o
  -4  11   1      483.31      546.43     28.62 o
  -3  11   1       53.45       46.80      7.07 o
  -2  11   1      736.73      857.42     32.93 o
  -1  11   1      111.41       88.08      6.24 o
   0  11   1        7.75        2.12      5.80 o
   1  11   1        4.72        4.80      6.40 o
   2  11   1      156.86      197.68     17.75 o
   3  11   1       29.90       22.16      9.46 o
  -6  12   1       11.33       22.03     11.29 o
  -5  12   1       36.74       15.92      7.19 o
  -4  12   1       25.23       15.18      4.89 o
  -3  12   1        4.67        4.73      3.91 o
  -2  12   1        5.48        5.26      3.95 o
  -1  12   1        1.96       -5.24      6.30 o
   0  12   1      226.35      257.90     20.14 o
   1  12   1       25.16       27.50     11.74 o
   2  12   1       12.59       -1.89     12.12 o
  -4  13   1        0.16        4.05      5.88 o
  -3  13   1       12.68       -5.97      6.76 o
  -2  13   1       26.87       21.43      8.11 o
  -1  13   1        5.23       -4.47      7.38 o
   1 -14   2        0.06       -2.39      9.02 o
   2 -14   2      106.90      100.56     12.87 o
   3 -14   2       16.83        6.49     11.32 o
  -2 -13   2      253.85      258.10     21.39 o
  -1 -13   2        0.04        0.27      6.71 o
   0 -13   2        1.31       -1.60      7.73 o
   1 -13   2       24.93       18.02      7.11 o
   2 -13   2       59.71       46.07      6.01 o
   3 -13   2      135.27      139.16     12.68 o
   4 -13   2      463.19      515.71     22.38 o
   5 -13   2       66.15       39.35      9.98 o
   6 -13   2      509.66      589.89     36.25 o
  -3 -12   2        1.85        0.81      6.78 o
  -2 -12   2       51.73       47.50      9.17 o
  -1 -12   2       18.96        5.90      5.90 o
   0 -12   2        0.14       -0.27      5.05 o
   1 -12   2       76.63       66.07      5.99 o
   2 -12   2       20.88       25.09      4.22 o
   3 -12   2        9.03        4.40      3.35 o
   4 -12   2      277.53      292.91     13.18 o
   5 -12   2        3.68       -4.66      4.66 o
   6 -12   2      130.45       96.08     13.55 o
   7 -12   2       23.68       13.97      6.99 o
  -4 -11   2       85.69       70.53     13.84 o
  -3 -11   2        1.04        4.05      8.40 o
  -1 -11   2      194.89      179.97     13.14 o
   0 -11   2      100.51      110.89      9.81 o
   1 -11   2      250.43      263.15     11.08 o
   2 -11   2      326.36      334.27      9.92 o
   3 -11   2       46.07       40.62      4.03 o
   4 -11   2      639.02      697.73     22.75 o
   5 -11   2       21.79       23.25      4.29 o
   6 -11   2       68.37       57.09      5.59 o
   7 -11   2      214.76      232.12     18.48 o
  -5 -10   2        0.06        1.35      7.05 o
  -4 -10   2      149.43      153.61     15.19 o
  -3 -10   2        0.25        8.65      8.11 o
  -2 -10   2      142.98      144.60      9.55 o
  -1 -10   2        7.97        3.04      2.58 o
   0 -10   2       98.12       94.92      4.72 o
   1 -10   2      700.09      780.34     25.44 o
   2 -10   2        6.42        4.95      1.71 o
   3 -10   2       31.81       30.98      3.24 o
   4 -10   2     1043.04     1057.61     26.39 o
   5 -10   2       28.25       26.75      5.10 o
   6 -10   2      130.16      143.18     11.39 o
   7 -10   2       56.57       53.50     19.68 o
   8 -10   2       71.09       87.18     10.60 o
  -6  -9   2       57.37       65.23     11.91 o
  -5  -9   2       25.32       21.93      7.86 o
  -4  -9   2       84.49       84.91      5.91 o
  -3  -9   2        1.99        2.35      6.91 o
  -2  -9   2      118.87       99.87      7.31 o
  -1  -9   2      482.81      470.12     13.03 o
   0  -9   2      725.14      786.29     23.45 o
   1  -9   2       24.82       21.59      2.38 o
   2  -9   2     2390.91     2632.37     41.99 o
   3  -9   2      105.78      106.15      4.41 o
   4  -9   2      332.95      317.23     10.99 o
   5  -9   2        5.67        7.11      3.08 o
   6  -9   2      115.59      140.24     10.14 o
   7  -9   2       30.53       26.52      6.07 o
   8  -9   2      605.41      741.61     40.41 o
  -6  -8   2        1.71       -1.62      7.03 o
  -5  -8   2      120.41       91.13     10.83 o
  -4  -8   2       78.70       82.98      5.22 o
  -3  -8   2      244.65      263.74     17.75 o
  -2  -8   2     1176.99     1249.35     27.96 o
  -1  -8   2        0.11        1.78      2.26 o
   0  -8   2      859.37      882.00     29.15 o
   1  -8   2      326.07      328.26      6.12 o
   2  -8   2      304.80      286.25      8.27 o
   3  -8   2      575.08      574.55     14.60 o
   4  -8   2      724.16      725.80     43.50 o
   5  -8   2      170.52      146.02     24.52 o
   6  -8   2      402.89      492.49     25.46 o
   7  -8   2     1189.87     1383.37     55.06 o
   8  -8   2        0.39       -3.03      5.30 o
   9  -8   2      768.76      951.12     50.84 o
  -7  -7   2       22.78       16.42      9.17 o
  -6  -7   2        0.08        2.16      6.19 o
  -5  -7   2        2.41        2.71      1.43 o
  -4  -7   2        7.09        6.86      1.92 o
  -3  -7   2       64.31       58.22      3.04 o
  -2  -7   2      362.26      392.54      8.69 o
  -1  -7   2      466.91      430.71     17.22 o
   0  -7   2      299.72      302.52      6.16 o
   1  -7   2      671.14      733.81     18.49 o
   2  -7   2      228.49      244.30      5.38 o
   3  -7   2       43.27       29.50      2.24 o
   4  -7   2       19.17       11.27      2.84 o
   5  -7   2      553.50      577.77     17.42 o
   6  -7   2       39.63       42.48      8.72 o
   7  -7   2        2.01       -1.52      5.57 o
   8  -7   2        6.25       19.02      7.86 o
   9  -7   2      342.31      402.90     26.96 o
  -7  -6   2       11.23       11.02      7.52 o
  -6  -6   2      480.45      518.34     19.24 o
  -5  -6   2       12.39        6.23      5.83 o
  -4  -6   2     2512.79     2701.17     54.78 o
  -3  -6   2        4.87        3.46      1.30 o
  -2  -6   2     1064.87     1145.31     18.14 o
  -1  -6   2        0.03       -1.23      1.23 o
   0  -6   2      277.09      240.77      5.50 o
   1  -6   2      138.63      105.61      3.03 o
   2  -6   2      544.01      485.27      8.50 o
   3  -6   2      215.44      229.92      6.28 o
   4  -6   2      338.59      352.52      9.25 o
   5  -6   2     1463.06     1483.59     33.33 o
   6  -6   2      701.08      706.86     46.88 o
   7  -6   2      999.21     1099.68     44.71 o
   8  -6   2       38.99       33.38      6.11 o
   9  -6   2       44.37       40.28      7.90 o
  -8  -5   2       84.86       75.75     12.58 o
  -7  -5   2       10.30        3.22      6.69 o
  -6  -5   2      575.53      664.91     31.53 o
  -5  -5   2      387.52      425.08     15.29 o
  -4  -5   2     1057.18     1161.42     30.67 o
  -3  -5   2      359.86      329.50     44.98 o
  -2  -5   2     2340.04     2453.40     41.13 o
  -1  -5   2     1561.93     1698.08     25.66 o
   0  -5   2       59.83       41.93      1.55 o
   1  -5   2      798.81      744.90     10.09 o
   2  -5   2     3180.74     3259.55     48.49 o
   3  -5   2     2601.25     2756.94     52.73 o
   4  -5   2      786.10      765.82     16.79 o
   5  -5   2      559.70      505.29     15.17 o
   6  -5   2      160.21      148.35     11.51 o
   7  -5   2      257.35      252.69     20.08 o
   8  -5   2       25.20       19.23      5.63 o
   9  -5   2      240.44      258.64     18.50 o
  -8  -4   2        0.28       -1.33      7.46 o
  -7  -4   2       33.50       24.05      6.94 o
  -6  -4   2      538.38      543.48     26.84 o
  -5  -4   2        7.61        2.09      2.86 o
  -4  -4   2     1347.88     1437.79     37.20 o
  -3  -4   2     1183.17     1192.24     98.72 o
  -2  -4   2      164.70      153.87      5.81 o
  -1  -4   2     3123.96     3045.10     50.26 o
   0  -4   2      208.98      184.39      3.04 o
   1  -4   2      388.00      431.13      6.59 o
   2  -4   2     2195.70     2277.63     38.08 o
   3  -4   2     3534.60     3269.38     62.14 o
   4  -4   2       19.08       19.43      1.93 o
   5  -4   2     3904.55     3974.34    114.64 o
   6  -4   2     1583.60     1533.55     35.48 o
   7  -4   2      158.32      132.17      8.69 o
   8  -4   2       11.16       12.93      6.71 o
   9  -4   2        9.17        6.19      5.94 o
  -9  -3   2        0.00       -4.24      7.69 o
  -8  -3   2      153.02      186.83     17.56 o
  -7  -3   2       11.37       11.43      6.11 o
  -6  -3   2       33.87       37.27      6.13 o
  -5  -3   2      199.73      207.73      8.88 o
  -4  -3   2      581.08      569.80     17.14 o
  -3  -3   2      309.09      292.91     20.30 o
  -2  -3   2      348.49      352.37     10.28 o
  -1  -3   2     1230.24     1117.95     48.40 o
   0  -3   2     1588.01     1590.02     19.86 o
   1  -3   2     6897.32     6097.40     78.77 o
   2  -3   2        4.65        4.53      1.51 o
   3  -3   2     4829.65     4791.34     77.92 o
   4  -3   2     4782.02     4712.04     88.63 o
   5  -3   2      393.71      397.10     10.16 o
   6  -3   2      172.87      170.93      5.87 o
   7  -3   2        5.01        4.10      3.22 o
   8  -3   2        4.63       -2.87      6.51 o
   9  -3   2        8.82       -0.52      8.34 o
  -9  -2   2       49.23       51.55     10.31 o
  -8  -2   2      374.25      383.80     21.76 o
  -7  -2   2       52.68       37.04      7.42 o
  -6  -2   2      119.41      104.85      9.02 o
  -5  -2   2      405.56      417.69     20.64 o
  -4  -2   2     4051.49     4315.26    102.32 o
  -3  -2   2       55.80       49.65      3.08 o
  -2  -2   2     1289.02     1297.37     30.74 o
  -1  -2   2     2956.51     2875.24     65.96 o
   0  -2   2      808.11      816.03     13.93 o
   1  -2   2     1083.55     1014.79     12.84 o
   2  -2   2     5305.71     4580.81    175.23 o
   3  -2   2     2617.64     2597.93     51.11 o
   4  -2   2     1722.57     1680.37     32.87 o
   5  -2   2       11.89        6.26      1.65 o
   6  -2   2        1.07        2.41      1.97 o
   7  -2   2      262.91      227.59      8.99 o
   8  -2   2       31.36       25.46      6.57 o
   9  -2   2       28.56       29.93      8.15 o
  -9  -1   2      136.26      133.09     14.74 o
  -8  -1   2      170.05      148.64     14.76 o
  -7  -1   2      667.64      690.15     31.99 o
  -6  -1   2      507.64      520.54     24.47 o
  -5  -1   2        9.49        5.46      5.83 o
  -4  -1   2     1460.86     1564.76     38.98 o
  -3  -1   2     1526.71     1416.77     34.04 o
  -2  -1   2        1.48        3.01      1.58 o
   0  -1   2        2.21        5.36      0.41 o
   1  -1   2      268.46      278.66      4.16 o
   2  -1   2     3429.81     3295.33     60.70 o
   3  -1   2       76.28      124.28      4.44 o
   4  -1   2     2326.66     2423.98     47.00 o
   5  -1   2       32.81       24.55      2.34 o
   6  -1   2        7.52        2.59      4.36 o
   7  -1   2        7.68       10.65      3.27 o
   8  -1   2      124.22      105.05     11.91 o
   9  -1   2       14.40       15.34      7.67 o
  -9   0   2       14.30        8.90      6.80 o
  -8   0   2      261.78      245.59     16.77 o
  -7   0   2      937.47      980.61     40.49 o
  -6   0   2      135.10      108.77      6.43 o
  -5   0   2      752.71      712.88     20.35 o
  -4   0   2      613.65      684.04     47.87 o
  -3   0   2      277.97      295.10      8.94 o
  -2   0   2       89.99       59.62      2.60 o
  -1   0   2     4136.35     3708.49     83.42 o
   0   0   2       99.50      105.23      3.16 o
   1   0   2     1994.94     1892.51     25.18 o
   2   0   2     6823.73     6425.94    124.08 o
   3   0   2      234.73      200.26      5.67 o
   4   0   2      419.33      390.04      9.00 o
   5   0   2       10.85       11.13      1.55 o
   6   0   2        6.60       -1.63      2.68 o
   7   0   2      586.67      583.39     27.33 o
   8   0   2       15.92        3.47      6.13 o
   9   0   2      121.30      130.04     15.44 o
  -9   1   2      306.49      386.40     26.84 o
  -8   1   2        2.94        0.00      5.20 o
  -7   1   2        2.93        7.03      4.43 o
  -6   1   2      318.10      293.36     11.36 o
  -5   1   2      404.00      356.39     12.10 o
  -4   1   2      398.12      355.53     10.97 o
  -3   1   2     1386.71     1339.70     32.83 o
  -2   1   2     1984.46     1887.41     45.64 o
  -1   1   2     1177.88     1109.58     25.96 o
   0   1   2    16076.92    13274.62    412.11 o
   1   1   2        9.54       11.17      0.55 o
   2   1   2       23.23       37.24      1.15 o
   3   1   2      444.85      487.95     13.70 o
   4   1   2      420.93      417.09      9.75 o
   5   1   2     1768.24     1869.91    101.42 o
   6   1   2      346.13      340.86      9.31 o
   7   1   2      179.28      170.38     13.18 o
   8   1   2      132.06      171.40     15.55 o
   9   1   2        6.92       19.52      8.81 o
  -9   2   2      196.24      172.15     16.82 o
  -8   2   2       63.61       59.43      9.31 o
  -7   2   2     1089.50     1120.86     42.59 o
  -6   2   2      500.86      489.19     15.93 o
  -5   2   2        1.35        0.29      3.01 o
  -4   2   2      435.27      423.83     12.26 o
  -3   2   2       15.68        3.74      1.92 o
  -2   2   2        0.28       -0.36      2.08 o
  -1   2   2      894.89      981.19     34.59 o
   0   2   2     1734.39     1817.81     43.13 o
   1   2   2     1307.19     1341.72     29.25 o
   2   2   2      675.46      779.02     16.10 o
   3   2   2       69.38       57.06      2.34 o
   4   2   2       16.87        7.17      2.53 o
   5   2   2      411.13      415.37     13.81 o
   6   2   2      502.67      473.53     23.05 o
   7   2   2        0.96       -5.65      7.28 o
   8   2   2        3.20        3.49      5.92 o
   9   2   2       41.64       58.49      7.60 o
  -9   3   2       17.13       37.79     11.31 o
  -8   3   2       26.41       21.60      7.19 o
  -7   3   2      541.83      588.19     26.29 o
  -6   3   2      216.60      188.89     12.61 o
  -5   3   2     1791.88     1853.47     46.17 o
  -4   3   2     1538.10     1576.05     42.34 o
  -3   3   2       40.71       28.96      2.48 o
  -2   3   2      671.83      670.59     17.84 o
  -1   3   2       11.78        9.75      3.74 o
   0   3   2      169.40      158.77      6.98 o
   1   3   2     2578.01     2840.42     54.28 o
   2   3   2        9.98        4.54      1.11 o
   3   3   2     1721.10     1883.04     43.12 o
   4   3   2      667.82      720.41     16.44 o
   5   3   2       52.56       40.72      4.69 o
   6   3   2      297.52      314.79     17.13 o
   7   3   2      124.68      119.15      7.03 o
   8   3   2      114.92      137.56     15.13 o
  -9   4   2      220.19      220.21     17.92 o
  -8   4   2      194.64      203.87     15.36 o
  -7   4   2      305.13      314.72     17.44 o
  -6   4   2     3404.69     3727.11     93.06 o
  -5   4   2        9.74       17.04      5.63 o
  -4   4   2      161.92      171.68      7.16 o
  -3   4   2     1002.31     1107.39     28.44 o
  -2   4   2      455.69      362.72     11.34 o
  -1   4   2      418.49      414.94     15.92 o
   0   4   2        2.53        7.04      2.31 o
   1   4   2     2376.69     2526.65     41.60 o
   2   4   2       66.31       75.07      2.75 o
   3   4   2     1158.64     1323.13     35.26 o
   4   4   2       74.11       70.37      5.76 o
   5   4   2      171.47      170.28     12.78 o
   6   4   2      168.59      220.62     48.06 o
   7   4   2       33.01       20.31      8.13 o
   8   4   2       53.26       40.26     10.27 o
  -9   5   2       48.36       34.90     11.20 o
  -8   5   2       66.16       55.83      8.42 o
  -7   5   2      217.77      193.64     13.55 o
  -6   5   2      121.82      117.29     11.53 o
  -5   5   2       37.76       36.46      8.89 o
  -4   5   2      626.54      633.98     21.84 o
  -3   5   2      307.80      285.94      9.99 o
  -2   5   2      332.86      382.67     15.90 o
  -1   5   2       79.68       73.75      4.11 o
   0   5   2      748.54      790.68     16.54 o
   1   5   2      397.34      455.27      8.85 o
   2   5   2      393.20      419.82     13.88 o
   3   5   2       23.87       17.31      3.38 o
   4   5   2      203.76      222.94     14.68 o
   5   5   2      186.90      168.18     12.55 o
   6   5   2      263.50      260.37     18.50 o
   7   5   2        0.09       -1.62      6.24 o
  -9   6   2        7.35        8.13      6.61 o
  -8   6   2      224.07      219.52     16.82 o
  -7   6   2       25.81       25.46      6.11 o
  -6   6   2      104.72       88.53      9.71 o
  -5   6   2       13.93        9.07      3.35 o
  -4   6   2       24.15       20.62      3.10 o
  -3   6   2        9.43        8.27      2.38 o
  -2   6   2       79.96       78.43      5.19 o
  -1   6   2        0.03        0.95      1.50 o
   0   6   2      880.85      963.53     17.73 o
   1   6   2      164.08      179.70      4.34 o
   2   6   2      215.32      216.93      9.16 o
   3   6   2      407.92      342.24     15.77 o
   4   6   2       98.78      104.18      4.98 o
   5   6   2       97.16       94.36     15.32 o
   6   6   2      196.17      211.83     17.69 o
   7   6   2       47.01       32.01      9.77 o
  -9   7   2        0.59        2.79      7.61 o
  -8   7   2      248.39      310.07     21.68 o
  -7   7   2        1.56        5.09      5.09 o
  -6   7   2       33.52       31.64      6.63 o
  -5   7   2      240.97      240.93     20.32 o
  -4   7   2      281.51      255.35      8.71 o
  -3   7   2     1995.18     2144.82     54.02 o
  -2   7   2       74.33       78.66      4.11 o
  -1   7   2      457.99      446.35     11.01 o
   0   7   2        3.24        1.41      0.47 o
   1   7   2       14.84        9.88      2.35 o
   2   7   2       10.62        8.44      3.44 o
   3   7   2      229.68      286.10     17.00 o
   4   7   2        1.51       -5.67      5.67 o
   5   7   2       38.40       36.92      8.15 o
  -8   8   2      404.22      432.98     28.62 o
  -7   8   2       56.63       61.92      8.94 o
  -6   8   2        9.31       14.82      5.61 o
  -5   8   2     1151.00     1265.16     48.10 o
  -4   8   2      628.18      634.37     33.12 o
  -3   8   2      248.94      255.44      8.77 o
  -2   8   2      445.82      443.93     13.49 o
  -1   8   2      784.21      833.06     20.49 o
   0   8   2      190.71      204.41      8.96 o
   1   8   2        5.08        1.30      2.93 o
   2   8   2       21.18       35.50      6.67 o
   3   8   2       28.89       15.61      8.34 o
   4   8   2      786.00      941.20     51.07 o
   5   8   2       16.55       13.84      7.61 o
  -8   9   2       57.42       60.32     10.95 o
  -7   9   2       86.74       61.97      6.83 o
  -6   9   2      159.17      185.66     14.63 o
  -5   9   2        6.15       13.05      7.69 o
  -4   9   2        0.35       -2.06      4.37 o
  -3   9   2      174.95      172.05     12.10 o
  -2   9   2      318.39      300.20     12.23 o
  -1   9   2      275.64      253.33      8.58 o
   0   9   2      207.30      241.54      8.05 o
   1   9   2      303.17      282.16     13.10 o
   2   9   2       79.52       98.09     13.10 o
   3   9   2       65.53       46.85      8.63 o
   4   9   2        0.04        2.43      7.05 o
   5   9   2       30.21       35.84     10.04 o
  -7  10   2       45.40       23.01     10.48 o
  -6  10   2        8.18        3.60      6.40 o
  -5  10   2      159.20      128.31     12.35 o
  -4  10   2       77.09       55.00      9.00 o
  -3  10   2       31.94       29.12      6.44 o
  -2  10   2       11.47       13.97      5.70 o
  -1  10   2      118.80      100.00      6.34 o
   0  10   2       33.80       28.14      6.57 o
   1  10   2      206.35      189.03     14.34 o
   2  10   2       87.24       86.22     10.73 o
   3  10   2        8.14       -6.46     10.25 o
   4  10   2       51.26       40.91     12.20 o
  -6  11   2        1.31        3.35      6.94 o
  -5  11   2       14.23       18.00      7.21 o
  -4  11   2      146.37      119.87     11.87 o
  -2  11   2       98.75       88.73      6.72 o
  -1  11   2        9.70       13.28      4.67 o
   0  11   2       44.08       70.47     10.56 o
   1  11   2       54.83       34.34      8.52 o
   2  11   2       30.03       38.10      9.13 o
   3  11   2      115.01      149.29     16.21 o
  -5  12   2      196.38      207.61     17.59 o
  -4  12   2       22.83       23.01      8.02 o
  -3  12   2        0.70       -4.83      4.83 o
  -2  12   2       80.34       69.92     10.43 o
  -1  12   2       16.03        6.30      7.09 o
   0  12   2      102.63       94.54     13.78 o
   1  12   2       83.08       80.34     13.07 o
   0 -14   3       45.43       41.49      8.56 o
   1 -14   3       96.01      108.11     11.68 o
   2 -14   3       16.71       16.68      4.70 o
   3 -14   3      108.28      106.05     14.01 o
   4 -14   3      225.66      218.13     19.77 o
  -2 -13   3       71.67       64.27     10.00 o
  -1 -13   3       20.29       28.50      7.52 o
   0 -13   3      136.76      139.43     13.64 o
   1 -13   3        0.57        3.70      5.03 o
   2 -13   3        9.11        6.46      3.63 o
   3 -13   3       11.76        5.32      6.24 o
   4 -13   3       24.00       17.19      5.43 o
   5 -13   3      360.97      324.31     24.03 o
   6 -13   3        4.61        9.15      8.11 o
  -3 -12   3        0.58        9.19      9.46 o
  -2 -12   3        8.70       11.33      6.46 o
  -1 -12   3        1.11        6.98      7.25 o
   0 -12   3      233.17      274.84     17.09 o
   1 -12   3        2.08        0.27      8.38 o
   2 -12   3      489.70      558.60     19.03 o
   3 -12   3        0.26        4.46      3.16 o
   4 -12   3       46.44       50.35      6.46 o
   5 -12   3      240.10      239.02     12.46 o
   6 -12   3       70.76       49.54      6.61 o
   7 -12   3        7.20        6.28      8.38 o
  -4 -11   3        1.14       10.27      7.03 o
  -3 -11   3      157.70      157.03     21.79 o
  -2 -11   3      896.16     1014.22     36.68 o
  -1 -11   3       87.26       95.97     12.01 o
   0 -11   3       58.05       54.02      6.92 o
   1 -11   3      773.79      893.19     22.76 o
   2 -11   3       92.65       84.40      3.89 o
   3 -11   3      526.24      538.60     15.05 o
   4 -11   3      361.43      335.48     13.48 o
   5 -11   3        3.65        2.89      3.21 o
   6 -11   3      256.03      238.79     11.28 o
   7 -11   3      301.62      279.18     18.17 o
  -5 -10   3       16.14        5.67      7.30 o
  -4 -10   3       18.19       20.27      7.03 o
  -3 -10   3       71.23       66.82      5.96 o
  -2 -10   3        1.62       -2.66      2.76 o
  -1 -10   3      831.99      865.87     29.54 o
   0 -10   3      274.33      304.09     19.12 o
   1 -10   3      201.34      197.50      6.58 o
   2 -10   3      274.66      284.17      6.42 o
   3 -10   3      438.42      439.20     10.80 o
   4 -10   3      179.96      176.51      8.09 o
   5 -10   3       72.07       80.29     14.15 o
   6 -10   3       97.68       89.50      6.65 o
   7 -10   3       83.36       80.22      7.49 o
   8 -10   3      145.82      163.68     10.38 o
  -6  -9   3        5.00       -8.63     10.52 o
  -5  -9   3       29.76       19.68      7.82 o
  -4  -9   3      144.01      132.06      7.57 o
  -3  -9   3       66.74       55.74      7.34 o
  -2  -9   3       78.77       64.12      4.22 o
  -1  -9   3      282.37      291.37     12.34 o
   0  -9   3       10.76        6.05      1.82 o
   1  -9   3      109.38       96.67      5.36 o
   2  -9   3       31.41       22.04      2.15 o
   3  -9   3       24.37       23.62      2.31 o
   4  -9   3        2.10        1.99      1.87 o
   5  -9   3       28.39       16.56      3.21 o
   6  -9   3        0.68        2.27      3.28 o
   7  -9   3      103.77      127.42     10.60 o
   8  -9   3        4.12        6.80      5.28 o
  -7  -8   3       62.51       33.57     11.02 o
  -6  -8   3        6.81       -3.76      6.73 o
  -5  -8   3      196.30      177.69      8.95 o
  -4  -8   3        1.36        3.36      2.51 o
  -3  -8   3     1037.07     1132.30     28.44 o
  -2  -8   3      240.86      248.74      6.58 o
  -1  -8   3       91.39       78.84      3.74 o
   0  -8   3       22.14       19.84      2.02 o
   1  -8   3       75.56       81.15      5.80 o
   2  -8   3      247.41      239.93      4.89 o
   3  -8   3        2.07       -0.11      1.39 o
   4  -8   3      371.12      356.64      9.05 o
   5  -8   3      215.87      208.31     22.19 o
   6  -8   3       97.69       90.66      5.80 o
   7  -8   3        0.13       -3.03      6.05 o
   8  -8   3       30.36       38.35      7.07 o
   9  -8   3      257.19      318.57     22.53 o
  -7  -7   3       76.60       78.01     12.08 o
  -6  -7   3      481.97      539.86     30.43 o
  -5  -7   3      142.28      150.00      7.12 o
  -4  -7   3       13.20       13.94      1.96 o
  -3  -7   3     2343.20     2713.35     53.18 o
  -2  -7   3      852.52      904.57     15.34 o
  -1  -7   3      243.43      237.61      5.85 o
   0  -7   3      246.88      256.97      7.19 o
   1  -7   3      151.98      171.39      6.66 o
   2  -7   3        2.01        4.83      2.41 o
   3  -7   3      318.43      329.62      7.41 o
   4  -7   3      957.23      971.68     26.70 o
   5  -7   3     1008.66      993.84     23.89 o
   6  -7   3       19.69       11.64      2.41 o
   7  -7   3     1191.13     1319.28     53.55 o
   8  -7   3       34.85       32.45      6.84 o
   9  -7   3       51.79       51.72      9.13 o
  -8  -6   3       60.60       61.42     12.83 o
  -7  -6   3        5.85       -4.28      6.96 o
  -6  -6   3       21.82       17.67      6.42 o
  -5  -6   3     1041.00     1140.19     45.54 o
  -4  -6   3      349.67      327.48     11.84 o
  -3  -6   3       42.72       42.90      3.54 o
  -2  -6   3       37.48       42.67      2.17 o
  -1  -6   3        2.71        1.55      0.77 o
   0  -6   3      220.76      226.22      4.64 o
   1  -6   3      254.62      259.36      7.92 o
   2  -6   3      136.79      172.80      3.64 o
   3  -6   3     2139.22     2208.10     33.10 o
   4  -6   3        0.09        1.01      1.36 o
   5  -6   3      172.54      180.95      7.25 o
   6  -6   3        7.62        7.62      2.38 o
   7  -6   3      674.17      660.61     38.12 o
   8  -6   3       72.10       57.89      8.17 o
   9  -6   3      999.60     1165.32     60.18 o
  -7  -5   3       10.38       10.66      6.94 o
  -6  -5   3        1.26       -1.60      5.07 o
  -5  -5   3      358.22      389.06     17.39 o
  -4  -5   3      347.59      335.60     12.00 o
  -3  -5   3       15.13       12.49      6.23 o
  -2  -5   3      449.49      445.98     15.40 o
  -1  -5   3      175.02      225.15      4.90 o
   0  -5   3      194.41      210.53      5.17 o
   1  -5   3      809.83      844.42     12.10 o
   2  -5   3      587.26      583.52     13.87 o
   3  -5   3        4.23       12.16      1.22 o
   4  -5   3      753.06      751.01     19.48 o
   5  -5   3      857.23      896.51     20.13 o
   6  -5   3        2.65        0.74      2.48 o
   7  -5   3       36.97       36.94      5.20 o
   8  -5   3     1071.07     1149.00     51.88 o
   9  -5   3        9.81       -1.29      5.13 o
  -8  -4   3        7.35        0.27      7.17 o
  -7  -4   3      141.50      142.95     12.76 o
  -6  -4   3       91.62       60.11      9.31 o
  -5  -4   3       62.63       56.86      4.91 o
  -4  -4   3        0.27        4.99      2.79 o
  -3  -4   3      351.43      340.69     11.60 o
  -2  -4   3     2334.78     2499.17     84.28 o
  -1  -4   3      504.82      492.49     10.23 o
   0  -4   3      377.00      406.83      6.75 o
   1  -4   3     1190.01     1160.47     15.92 o
   2  -4   3     1038.22     1089.05     16.77 o
   3  -4   3       52.17       50.68      1.91 o
   4  -4   3      167.42      151.63      4.77 o
   5  -4   3       91.29       67.33      4.20 o
   6  -4   3        8.30        8.56      2.61 o
   7  -4   3       88.47       77.78      4.78 o
   8  -4   3      116.38       96.93      9.85 o
   9  -4   3        1.10       -4.41      5.45 o
  -9  -3   3       46.86       38.31     10.83 o
  -8  -3   3        0.74       -3.97      6.88 o
  -7  -3   3       59.37       61.38      8.73 o
  -6  -3   3       31.92       23.03      7.42 o
  -5  -3   3       33.99       35.73      4.31 o
  -4  -3   3       78.11       65.12      5.39 o
  -3  -3   3     1503.56     1548.17     73.06 o
  -2  -3   3     1313.28     1401.40     33.83 o
  -1  -3   3     2212.37     2231.56     51.46 o
   0  -3   3      116.03      124.07      3.07 o
   1  -3   3     6610.68     6048.83     96.16 o
   2  -3   3     1083.30     1079.01     17.96 o
   3  -3   3     3460.63     3393.56     64.13 o
   4  -3   3       11.70        9.27      2.54 o
   5  -3   3       55.30       38.25      2.65 o
   6  -3   3     1986.83     2028.53     45.04 o
   7  -3   3      278.44      250.59     11.11 o
   8  -3   3       78.97       55.69      7.59 o
   9  -3   3       97.60       85.18     10.98 o
  -9  -2   3       79.61       86.28     12.37 o
  -8  -2   3      333.47      348.71     22.95 o
  -7  -2   3        8.35       11.06      5.80 o
  -6  -2   3      706.69      693.09     22.99 o
  -5  -2   3      126.90      110.66      5.91 o
  -4  -2   3      221.50      210.18      8.10 o
  -3  -2   3      185.28      181.02     13.27 o
  -2  -2   3        9.41       15.51      1.58 o
   0  -2   3        2.60        4.68      0.39 o
   1  -2   3     1088.46     1080.90     15.66 o
   2  -2   3     4330.38     4102.78     58.57 o
   3  -2   3      364.77      416.96      7.15 o
   4  -2   3     1533.25     1546.69     46.70 o
   5  -2   3      222.14      197.66      6.36 o
   6  -2   3     3083.99     3173.58     68.51 o
   7  -2   3       10.19        8.88      3.37 o
   8  -2   3      533.22      620.53     28.33 o
   9  -2   3       37.03       35.30      8.42 o
  -9  -1   3        4.18        9.42      7.34 o
  -8  -1   3       31.15       25.40      7.59 o
  -7  -1   3       16.27        8.90      5.24 o
  -6  -1   3       51.96       39.40      4.54 o
  -5  -1   3      268.55      326.94     22.35 o
  -4  -1   3     1598.17     1767.35     42.77 o
  -3  -1   3       12.36        4.75      2.13 o
  -2  -1   3       75.13       89.72      4.14 o
  -1  -1   3      190.89      174.65      5.00 o
   0  -1   3     1401.41     1525.93     32.90 o
   1  -1   3      200.21      163.90      2.82 o
   2  -1   3      632.60      694.12     10.93 o
   3  -1   3      330.98      341.38      6.73 o
   4  -1   3     3859.59     3895.08     74.76 o
   5  -1   3       65.97       65.37      3.49 o
   6  -1   3      577.43      566.70     14.46 o
   7  -1   3        0.17       -1.05      2.08 o
   8  -1   3        8.20        2.39      5.57 o
   9  -1   3       54.16       73.98     11.41 o
  -9   0   3       63.38       50.51      9.89 o
  -8   0   3        8.75       -3.12      5.47 o
  -7   0   3       39.34       20.04      5.99 o
  -6   0   3       54.32       43.95      4.96 o
  -5   0   3      700.94      686.72     19.67 o
  -4   0   3      912.51      990.18     25.69 o
  -3   0   3      723.20      701.08     18.09 o
  -2   0   3       38.88       22.43      5.81 o
  -1   0   3     4280.28     4311.65     98.59 o
   0   0   3     3293.93     3197.27     74.26 o
   1   0   3     1368.19     1360.67     20.61 o
   2   0   3      123.32      108.46      2.48 o
   3   0   3       96.93      113.08      2.86 o
   4   0   3      277.28      278.68      7.12 o
   5   0   3       59.93       58.99      4.56 o
   6   0   3      550.95      521.43     17.17 o
   7   0   3       25.59       17.13      5.88 o
   8   0   3       58.67       48.64      8.81 o
   9   0   3       50.46       45.40     12.94 o
  -9   1   3       36.14       39.62      9.06 o
  -8   1   3       89.12       80.78      9.85 o
  -7   1   3     1635.66     1845.57     70.55 o
  -6   1   3       86.26       68.29      9.48 o
  -5   1   3      127.10      103.57      7.45 o
  -4   1   3      334.09      301.20     10.12 o
  -3   1   3      712.04      655.99     17.99 o
  -2   1   3      341.24      368.06     10.61 o
  -1   1   3     3696.02     3393.12     84.78 o
   0   1   3    14376.71    12570.32    393.98 o
   1   1   3      211.07      213.23      5.39 o
   2   1   3      910.56      850.23     17.55 o
   3   1   3       60.28       72.96      2.45 o
   4   1   3       41.53       32.72      2.19 o
   5   1   3       72.42       62.84      3.42 o
   6   1   3      443.22      433.74     11.66 o
   7   1   3        7.82        9.62      2.82 o
   8   1   3       28.93       28.65      5.40 o
   9   1   3        0.49       -8.83     10.98 o
  -9   2   3       50.19       72.11     11.33 o
  -8   2   3        9.52        8.75      7.73 o
  -7   2   3       47.12       43.53      6.69 o
  -6   2   3        0.39        3.04      2.93 o
  -5   2   3      235.85      210.00      8.06 o
  -4   2   3        7.95       18.47      2.89 o
  -3   2   3     1711.51     1794.03     43.96 o
  -2   2   3     3986.32     3859.48     88.17 o
  -1   2   3        0.01        0.60      1.53 o
   0   2   3     1517.41     1510.08     36.36 o
   1   2   3      522.28      601.30     12.61 o
   2   2   3      322.43      285.76      7.15 o
   3   2   3       28.45       24.61      2.44 o
   4   2   3     2490.80     2546.52     54.97 o
   5   2   3      794.64      846.83     19.21 o
   6   2   3      804.12      847.34     48.11 o
   7   2   3      320.32      325.24     18.35 o
   8   2   3       23.46        8.36      7.55 o
  -9   3   3       37.45       18.19      7.94 o
  -8   3   3        6.31       -1.02      5.63 o
  -7   3   3        1.89       -4.86      6.67 o
  -6   3   3     1178.95     1204.32     33.89 o
  -5   3   3        0.22        0.97      2.49 o
  -4   3   3      940.09      937.86     25.11 o
  -3   3   3     2516.83     2724.80     63.81 o
  -2   3   3      244.86      235.02      7.54 o
  -1   3   3      183.22      162.91      5.91 o
   0   3   3     1044.67     1028.60     41.93 o
   1   3   3       43.61       35.92      2.58 o
   2   3   3      608.15      622.98     13.33 o
   3   3   3     1145.01     1231.91     25.46 o
   4   3   3      191.37      177.14      5.87 o
   5   3   3       13.56       11.62      3.66 o
   6   3   3       82.35       86.20      4.38 o
   7   3   3        0.89       -5.67      5.67 o
   8   3   3       22.07       11.60     10.27 o
  -9   4   3      299.03      350.10     24.28 o
  -8   4   3       34.95       28.60      6.90 o
  -7   4   3       49.81       44.71      8.69 o
  -6   4   3      681.86      670.83     21.69 o
  -5   4   3       14.64        9.04      3.21 o
  -4   4   3      699.77      725.58     20.83 o
  -3   4   3       30.36       24.02      2.94 o
  -2   4   3       15.01       13.65      2.43 o
  -1   4   3      242.25      226.03      7.71 o
   0   4   3       30.27       12.31      2.24 o
   1   4   3       67.75       45.82      2.66 o
   2   4   3       49.86       50.78      5.52 o
   3   4   3       52.79       50.82      5.84 o
   4   4   3      337.11      313.98      9.37 o
   5   4   3      855.15      895.64     44.51 o
   6   4   3        4.53        6.30      5.17 o
   7   4   3       47.88       36.83      8.94 o
  -9   5   3       14.41       12.97      8.15 o
  -8   5   3      215.04      239.35     17.61 o
  -7   5   3       68.57       58.89      8.17 o
  -6   5   3      208.49      228.03     13.57 o
  -5   5   3       33.40       23.59      3.74 o
  -4   5   3      534.04      533.58     17.50 o
  -3   5   3       13.97       15.11      4.86 o
  -2   5   3     1783.28     1833.06     59.87 o
  -1   5   3      124.71      119.07      5.79 o
   0   5   3      252.99      254.90      8.75 o
   1   5   3      341.88      339.41      7.00 o
   2   5   3      165.69      165.72      5.43 o
   3   5   3       81.21       61.52      5.50 o
   4   5   3       82.94       97.28      5.07 o
   5   5   3       18.52       19.17      2.97 o
   6   5   3        7.39       18.73      6.78 o
   7   5   3       25.70        9.48      7.59 o
  -9   6   3       67.31       79.96     14.22 o
  -8   6   3      156.53      127.40     12.99 o
  -7   6   3        2.38        2.29      5.09 o
  -6   6   3     1722.18     1900.78     76.47 o
  -5   6   3       87.41       73.30      5.99 o
  -4   6   3      876.39      932.73     22.27 o
  -3   6   3     1765.99     1955.56     65.26 o
  -2   6   3        5.59        3.08      4.34 o
  -1   6   3        0.06        1.49      1.79 o
   0   6   3      789.70      840.23     16.00 o
   1   6   3      125.29      130.62      3.65 o
   2   6   3        0.61        1.04      1.40 o
   3   6   3      628.40      684.97     32.09 o
   4   6   3        2.84        2.70      5.13 o
   5   6   3       14.11       16.82      6.78 o
   6   6   3        6.37       -1.89      7.05 o
  -9   7   3        4.90        2.54      8.13 o
  -8   7   3        4.92        7.13      6.61 o
  -7   7   3       51.83       50.22      8.42 o
  -6   7   3      352.11      340.56     19.27 o
  -5   7   3      212.56      262.68     15.67 o
  -4   7   3      310.15      318.11     14.50 o
  -3   7   3      151.69      122.68      5.49 o
  -2   7   3        4.22        4.52      2.32 o
  -1   7   3     1891.69     2090.54     44.49 o
   0   7   3      319.42      341.93      8.19 o
   1   7   3      786.86      861.80     32.46 o
   2   7   3      420.77      394.49     19.25 o
   3   7   3      141.32      126.51     12.64 o
   4   7   3      277.04      256.90     18.15 o
   5   7   3        7.14       11.66      9.75 o
   6   7   3      244.03      272.38     23.11 o
  -8   8   3       20.33       10.68      9.94 o
  -7   8   3       15.84       21.18      7.40 o
  -6   8   3       12.98       14.25      5.37 o
  -5   8   3      394.52      427.24     21.43 o
  -4   8   3      139.14      132.78     10.81 o
  -3   8   3        6.01        4.74      6.15 o
  -2   8   3      158.93      159.66      6.90 o
  -1   8   3      126.21      117.66      7.36 o
   0   8   3       72.08       55.78      3.27 o
   1   8   3       50.89       44.69      6.58 o
   2   8   3       84.64       51.18      8.00 o
   3   8   3       63.49       64.21      9.15 o
   4   8   3       14.34        2.16      6.76 o
   5   8   3       70.29       79.94     14.63 o
  -8   9   3       21.85       17.09      8.42 o
  -7   9   3      164.42      156.54     15.13 o
  -6   9   3      433.82      443.16     23.01 o
  -5   9   3      292.51      308.41     17.83 o
  -4   9   3       42.57       33.74      6.96 o
  -3   9   3      367.21      359.35     20.20 o
  -2   9   3      140.96      133.30     11.66 o
  -1   9   3      124.28      129.67      9.97 o
   0   9   3       48.63       37.90      6.98 o
   1   9   3        0.05       -2.98      2.98 o
   2   9   3        0.16        3.74      5.61 o
   3   9   3       88.62       64.27     10.77 o
   4   9   3        2.79       -6.49     11.35 o
  -7  10   3      485.75      589.06     36.69 o
  -6  10   3       52.89       33.17     10.81 o
  -5  10   3      152.01      179.07     14.74 o
  -4  10   3        0.00        2.85      5.67 o
  -3  10   3       19.71       11.64      5.70 o
  -2  10   3        1.30        2.87      5.47 o
  -1  10   3      186.73      207.74      9.62 o
   0  10   3       71.16      113.78     13.18 o
   1  10   3       77.23       70.36     10.10 o
   2  10   3       47.00       19.81     10.98 o
   3  10   3       62.52       48.20     10.77 o
  -6  11   3        6.93        9.02      7.98 o
  -5  11   3      235.89      266.38     21.76 o
  -4  11   3        0.07       -1.04      6.22 o
  -3  11   3      349.52      378.43     26.29 o
  -2  11   3        2.51       -1.83      6.01 o
  -1  11   3      147.22      148.52     16.01 o
   0  11   3       38.60       27.21      8.73 o
   1  11   3       23.66       19.16      8.52 o
   2  11   3        0.19        1.33     11.54 o
  -4  12   3        8.40       -6.49      7.28 o
  -3  12   3      112.51       87.80     12.76 o
  -2  12   3      107.26      105.49     13.34 o
  -1  12   3        1.03       -4.47      7.38 o
   0  12   3        1.82       -7.69      7.69 o
   0 -14   4       74.82       53.55      9.37 o
   2 -14   4      212.75      233.76     18.31 o
   3 -14   4      149.75      143.11     14.22 o
   4 -14   4       42.93       30.81      9.58 o
  -2 -13   4        7.73       22.64      7.82 o
  -1 -13   4       10.35        6.17      5.90 o
   0 -13   4       40.03       29.68      6.42 o
   1 -13   4       85.15       95.82      9.83 o
   2 -13   4      170.18      180.91      9.90 o
   3 -13   4       99.25       84.88      7.29 o
   4 -13   4       19.79       14.53      7.52 o
   5 -13   4      715.12      807.30     48.37 o
   6 -13   4        6.45       -2.35      8.07 o
  -3 -12   4       79.77       63.34     11.33 o
  -2 -12   4        0.03        3.10      3.81 o
  -1 -12   4        0.06       -3.06      3.06 o
   0 -12   4        0.34        0.28      3.60 o
   1 -12   4      324.31      363.90     13.23 o
   2 -12   4        0.73       -2.24      5.22 o
   3 -12   4     1033.44     1185.17     37.93 o
   4 -12   4        7.13       13.45      4.49 o
   5 -12   4      220.06      183.21     10.32 o
   6 -12   4      383.31      421.55     28.69 o
  -4 -11   4        8.35        1.08      6.73 o
  -3 -11   4       25.51       22.93      4.84 o
  -2 -11   4      137.84      105.80      7.51 o
  -1 -11   4       52.44       43.84      8.00 o
   0 -11   4      786.77      864.33     28.56 o
   1 -11   4      133.26      126.18      5.01 o
   2 -11   4       14.79       10.26      2.07 o
   3 -11   4      570.32      636.64     20.93 o
   4 -11   4      296.33      334.44     12.11 o
   5 -11   4       82.41       84.73      5.84 o
   6 -11   4       25.83       19.52      5.93 o
   7 -11   4       82.54       48.54     10.43 o
  -5 -10   4        1.95       -9.42      9.42 o
  -4 -10   4       56.77       45.20      5.01 o
  -3 -10   4        1.82       -0.63      3.54 o
  -2 -10   4      128.14      122.41      8.18 o
  -1 -10   4      430.33      414.27     12.85 o
   0 -10   4        0.06       -1.35      2.44 o
   1 -10   4      420.92      418.69     10.97 o
   2 -10   4      263.35      258.47      7.40 o
   3 -10   4       47.49       36.19      2.49 o
   4 -10   4        0.15       -1.68      2.21 o
   5 -10   4      715.42      814.79     21.17 o
   6 -10   4        5.52       -1.04      3.97 o
   7 -10   4      113.61      120.85     11.19 o
   8 -10   4       30.64       30.58      5.58 o
  -6  -9   4       36.04       23.05      9.37 o
  -5  -9   4      354.70      407.87     25.30 o
  -4  -9   4        7.52        8.41      1.86 o
  -3  -9   4      473.42      515.42     12.14 o
  -2  -9   4        0.18       -0.65      1.87 o
  -1  -9   4      661.54      676.88     28.29 o
   0  -9   4      345.06      340.60      9.69 o
   1  -9   4     1983.07     2232.04     37.08 o
   2  -9   4       32.94       26.45      2.19 o
   3  -9   4      237.61      242.84      5.50 o
   4  -9   4      649.41      620.75     15.43 o
   5  -9   4       13.06        9.70      2.27 o
   6  -9   4       22.87       28.30     11.96 o
   7  -9   4       99.27       89.20      6.50 o
   8  -9   4        6.59        1.31     12.01 o
  -7  -8   4        6.30        1.87      8.27 o
  -6  -8   4      379.92      338.98     24.92 o
  -5  -8   4       44.62       48.78      7.57 o
  -4  -8   4        0.01        3.80      2.34 o
  -3  -8   4      278.93      301.57      6.56 o
  -2  -8   4      286.89      295.89      6.84 o
  -1  -8   4     2746.87     2938.70     51.41 o
   0  -8   4      470.04      453.83     20.86 o
   1  -8   4       11.50        9.14      1.01 o
   2  -8   4     3684.98     3906.77     55.87 o
   3  -8   4      131.57      134.00      3.60 o
   4  -8   4       10.32        7.39      1.50 o
   5  -8   4        9.80        7.66      1.90 o
   6  -8   4      183.77      206.70     26.18 o
   7  -8   4       67.40       68.62      6.46 o
   8  -8   4     1395.97     1572.70     56.04 o
   9  -8   4      139.59      134.86     20.62 o
  -7  -7   4      174.84      171.72     16.55 o
  -6  -7   4       13.91       12.14      3.68 o
  -5  -7   4        1.03        0.85      3.19 o
  -4  -7   4       45.43       41.16      2.99 o
  -3  -7   4      804.47      857.45     33.47 o
  -2  -7   4      383.58      370.80      8.46 o
  -1  -7   4      306.81      308.22     10.77 o
   0  -7   4      207.23      217.74      6.66 o
   1  -7   4      260.65      232.09      5.94 o
   2  -7   4       63.07       73.59      2.18 o
   3  -7   4       62.38       50.06      1.98 o
   4  -7   4      247.71      246.46      5.88 o
   5  -7   4      378.43      388.17      9.48 o
   6  -7   4      256.77      278.69     11.32 o
   7  -7   4      185.70      185.92     15.38 o
   8  -7   4       30.76       26.61      5.10 o
   9  -7   4       30.00       35.03      6.25 o
  -8  -6   4      120.47      127.50     17.00 o
  -7  -6   4        5.61        2.39      6.92 o
  -6  -6   4       62.64       67.64      8.79 o
  -5  -6   4      895.27      979.39     40.72 o
  -4  -6   4        3.47        6.36      4.96 o
  -3  -6   4     1068.86     1159.06     62.78 o
  -2  -6   4     1415.62     1538.18     37.06 o
  -1  -6   4       63.12       49.28      2.64 o
   0  -6   4      118.56      106.58      2.95 o
   1  -6   4      551.84      612.76      9.22 o
   2  -6   4      109.88      103.00      2.45 o
   3  -6   4      237.55      236.83      4.64 o
   4  -6   4        4.36        2.39      1.23 o
   5  -6   4      219.36      205.94      5.79 o
   6  -6   4       69.38       60.54      4.44 o
   7  -6   4       83.96       71.65      7.40 o
   8  -6   4       22.26       10.77      6.84 o
   9  -6   4        5.53        4.35      5.63 o
  -8  -5   4        3.22       -1.58     10.87 o
  -7  -5   4      508.22      620.64     33.78 o
  -6  -5   4       53.90       53.36      7.96 o
  -5  -5   4       17.76       15.93      3.66 o
  -4  -5   4     2874.70     3075.01     77.28 o
  -3  -5   4      319.23      341.00     11.20 o
  -2  -5   4       11.90       13.16      2.14 o
  -1  -5   4       48.50       37.72      2.44 o
   0  -5   4     4144.92     3968.39     97.02 o
   1  -5   4      645.13      686.65     10.03 o
   2  -5   4     3366.09     3340.41     52.29 o
   3  -5   4      758.54      753.72     14.81 o
   4  -5   4      150.76      149.71      3.77 o
   5  -5   4      319.46      287.60      8.72 o
   6  -5   4      523.55      518.79     29.54 o
   7  -5   4       27.06       17.57      4.05 o
   8  -5   4       49.97       38.37      6.96 o
   9  -5   4      153.51      150.88     13.19 o
  -8  -4   4       20.32        7.13      7.40 o
  -7  -4   4       25.18       17.98      6.88 o
  -6  -4   4       33.43       26.46      5.55 o
  -5  -4   4       29.34       22.91      4.04 o
  -4  -4   4       48.93       31.17      3.71 o
  -3  -4   4       37.05       18.88      2.54 o
  -2  -4   4     3770.59     3862.17    171.20 o
  -1  -4   4       31.90       22.99      1.77 o
   0  -4   4        0.11        3.42      0.52 o
   1  -4   4       98.45       81.19      3.38 o
   2  -4   4        7.56       11.60      1.03 o
   3  -4   4      210.39      234.45      5.08 o
   4  -4   4      305.49      291.77      5.83 o
   5  -4   4       86.78       70.45      3.04 o
   6  -4   4       59.74       44.37      3.37 o
   7  -4   4      127.68      121.07      7.50 o
   8  -4   4      263.47      267.44     13.98 o
   9  -4   4       16.77        8.84      7.91 o
  -9  -3   4      185.22      170.63     19.48 o
  -8  -3   4      175.27      151.26     14.49 o
  -7  -3   4       16.48       13.95      5.80 o
  -6  -3   4      318.82      304.48     18.21 o
  -5  -3   4      216.14      205.01     15.52 o
  -4  -3   4     1267.60     1303.82     92.29 o
  -3  -3   4       22.19       10.70      3.41 o
  -2  -3   4      550.12      554.23     14.80 o
  -1  -3   4     1327.34     1402.81     32.57 o
   0  -3   4      108.15      139.62      2.97 o
   1  -3   4      260.82      263.72      5.04 o
   2  -3   4     4321.36     4476.29     75.31 o
   3  -3   4      773.85      775.81     16.34 o
   4  -3   4      494.67      491.09      8.77 o
   5  -3   4     1701.01     1680.80     54.74 o
   6  -3   4      381.23      403.36     11.13 o
   7  -3   4        2.08       -0.55      2.60 o
   8  -3   4      641.02      664.36     21.58 o
   9  -3   4       19.51       16.10     11.83 o
  -9  -2   4       34.90       23.82      9.17 o
  -8  -2   4       10.06       11.52      7.34 o
  -7  -2   4        1.44        0.27      5.24 o
  -6  -2   4      211.93      186.64     12.08 o
  -5  -2   4       86.33       60.94      4.64 o
  -4  -2   4      232.53      244.32     23.53 o
  -3  -2   4        6.43        7.88      1.86 o
  -2  -2   4      623.70      648.33     17.22 o
  -1  -2   4       20.47       18.30      1.49 o
   0  -2   4     7852.99     7422.14    167.03 o
   1  -2   4      117.14      117.02      2.45 o
   2  -2   4      367.51      432.95      7.19 o
   3  -2   4       32.45       29.68      1.50 o
   4  -2   4      361.74      375.64      7.87 o
   5  -2   4        9.74        6.01      2.27 o
   6  -2   4        7.43        3.68      1.93 o
   7  -2   4       30.29       16.71      2.55 o
   8  -2   4       22.37       25.65      4.52 o
   9  -2   4       35.91       47.67     14.08 o
  -9  -1   4       26.91       14.07      8.34 o
  -8  -1   4      910.57      944.01     49.68 o
  -7  -1   4       57.04       49.26      7.30 o
  -6  -1   4       40.55       36.01      4.65 o
  -5  -1   4      105.17       91.19      5.61 o
  -4  -1   4     1027.88     1036.29     27.86 o
  -3  -1   4      231.80      234.49     10.27 o
  -2  -1   4      800.93      682.76     17.29 o
  -1  -1   4     2774.95     2737.68     62.59 o
   0  -1   4      135.40      106.68      2.98 o
   1  -1   4      486.05      479.90      7.91 o
   2  -1   4        6.87        8.75      1.61 o
   3  -1   4       82.47       61.69      2.04 o
   4  -1   4       14.16       26.05     11.50 o
   5  -1   4      205.04      193.00      7.75 o
   6  -1   4     1479.91     1551.72     33.64 o
   7  -1   4       66.22       54.36      5.68 o
   8  -1   4       56.91       71.31      5.91 o
   9  -1   4      122.93      117.67     13.30 o
  -9   0   4        9.74       12.45     10.10 o
  -8   0   4      112.28      121.87     12.45 o
  -7   0   4       46.48       23.07      7.77 o
  -6   0   4      490.56      471.46     15.88 o
  -5   0   4      157.65      148.49      7.14 o
  -4   0   4     1865.68     1979.81     47.68 o
  -3   0   4     1585.94     1511.88     44.45 o
  -2   0   4      232.06      238.25      7.20 o
  -1   0   4     4371.03     4395.90     99.75 o
   0   0   4      290.13      317.71      8.70 o
   1   0   4      581.64      581.63      9.72 o
   2   0   4     1168.96     1146.53     19.73 o
   3   0   4      217.92      194.78      4.03 o
   4   0   4     1925.22     2087.40     36.48 o
   5   0   4      546.51      568.89     13.59 o
   6   0   4        2.53        5.12      2.47 o
   7   0   4      545.06      629.19     44.44 o
   8   0   4      163.46      175.16      9.95 o
   9   0   4       72.35       68.07     11.49 o
  -9   1   4        0.01       -6.96      9.29 o
  -8   1   4       77.62       82.02     10.33 o
  -7   1   4       20.40       17.02      5.67 o
  -6   1   4      464.56      453.91     15.75 o
  -5   1   4       97.17       70.65      5.55 o
  -4   1   4      206.45      230.70      9.10 o
  -3   1   4       66.12       67.41      3.78 o
  -2   1   4     1085.67     1120.12     48.85 o
  -1   1   4     1176.18     1158.08     23.09 o
   0   1   4     1090.18     1204.94     29.18 o
   1   1   4      459.46      526.14     11.58 o
   2   1   4       39.08       27.48      1.48 o
   3   1   4       11.53        3.75      1.10 o
   4   1   4      663.58      676.16     13.30 o
   5   1   4        0.05        0.27      1.62 o
   6   1   4      145.66      146.54      7.14 o
   7   1   4      907.90     1000.75     35.11 o
   8   1   4       18.96       16.13      7.79 o
  -9   2   4       36.27       35.17      8.98 o
  -8   2   4       15.60        9.75      8.98 o
  -7   2   4      433.42      431.92     22.14 o
  -6   2   4       47.90       37.72     15.36 o
  -5   2   4      190.84      175.55      7.74 o
  -4   2   4        0.47        0.19      1.93 o
  -3   2   4     1057.25     1194.86     51.55 o
  -2   2   4     1203.18     1379.73     48.62 o
  -1   2   4      678.84      728.46     22.64 o
   0   2   4     1194.51     1316.81     32.67 o
   1   2   4      542.38      515.77     11.83 o
   2   2   4        5.02        8.25      2.00 o
   3   2   4        2.56        6.95      1.90 o
   4   2   4      280.01      290.02      8.20 o
   5   2   4      500.58      557.31     16.45 o
   6   2   4        3.16       -0.63      4.20 o
   7   2   4       31.55       21.72      2.99 o
   8   2   4       87.35       80.82     12.14 o
  -9   3   4       96.31       78.95     11.25 o
  -8   3   4      189.81      190.19     14.84 o
  -7   3   4       99.29      121.00     11.27 o
  -6   3   4     1038.87     1043.84     43.73 o
  -5   3   4      182.45      153.11      7.56 o
  -4   3   4       21.81       11.83      2.67 o
  -3   3   4      418.45      414.98     22.72 o
  -2   3   4      841.70      941.73     24.36 o
  -1   3   4      406.48      427.38     12.21 o
   0   3   4     1073.33     1100.29     27.16 o
   1   3   4       63.36       82.42      3.33 o
   2   3   4     2019.70     2220.79     55.90 o
   3   3   4      480.56      504.97     12.36 o
   4   3   4       91.52       92.53      5.82 o
   5   3   4     2136.99     2295.15    136.74 o
   6   3   4      187.56      160.95     12.76 o
   7   3   4        3.76       -4.59      5.94 o
   8   3   4       41.61       34.53      9.98 o
  -9   4   4       18.44       24.69      8.65 o
  -8   4   4       76.28       59.89     11.72 o
  -7   4   4      497.03      540.84     26.88 o
  -6   4   4       33.44       36.02      6.38 o
  -5   4   4      584.07      623.58     20.31 o
  -4   4   4      517.55      605.02     19.51 o
  -3   4   4       24.00       27.50      3.31 o
  -2   4   4        7.02        3.24      2.37 o
  -1   4   4      131.09      125.53      5.73 o
   0   4   4     1223.96     1264.05     63.46 o
   1   4   4     2625.42     2694.94     51.94 o
   2   4   4        0.01       -0.82      1.20 o
   3   4   4      862.66      908.60     26.73 o
   4   4   4      169.64      148.49     14.78 o
   5   4   4       48.32       54.39      4.67 o
   6   4   4        2.37        9.48      5.97 o
   7   4   4      508.58      582.06     36.96 o
  -9   5   4       67.38       85.85     14.74 o
  -8   5   4        4.14       10.93      7.13 o
  -7   5   4      342.39      360.99     21.97 o
  -6   5   4        9.95        3.06      4.59 o
  -5   5   4       46.34       44.00      6.65 o
  -4   5   4        0.17       -0.19      2.48 o
  -3   5   4      143.41      140.22      6.81 o
  -2   5   4      405.85      409.97     15.51 o
  -1   5   4     2261.20     2502.35     62.51 o
   0   5   4       27.49       24.63      2.26 o
   1   5   4       14.32       12.50      1.61 o
   2   5   4      327.86      286.83      8.10 o
   3   5   4      299.07      267.35     15.32 o
   4   5   4       71.99       56.95      8.38 o
   5   5   4      130.33      133.99     11.39 o
   6   5   4       45.70       26.27      8.13 o
   7   5   4       22.87       20.56      9.21 o
  -9   6   4       21.09        7.36      8.38 o
  -8   6   4       10.76       14.24      7.11 o
  -7   6   4       16.46        4.84      5.86 o
  -6   6   4      322.59      361.91     21.53 o
  -5   6   4       75.40       63.25      7.69 o
  -4   6   4      182.02      174.15      9.84 o
  -3   6   4        7.14        2.53      2.84 o
  -2   6   4       25.11       24.37      3.72 o
  -1   6   4     2679.28     2873.64     72.13 o
   0   6   4      308.54      316.98     11.30 o
   1   6   4        5.25        9.35      0.95 o
   2   6   4      227.53      189.77      8.72 o
   3   6   4       93.22       72.92      9.92 o
   4   6   4      475.21      477.88     25.19 o
   5   6   4       27.89       17.86      7.57 o
   6   6   4        0.15       -5.43      7.32 o
  -8   7   4        8.98       11.45      7.38 o
  -7   7   4        4.21       16.07      9.44 o
  -6   7   4       18.60       15.34      7.94 o
  -5   7   4      244.06      209.84     13.91 o
  -4   7   4        1.63        2.31      4.12 o
  -3   7   4      355.91      373.74     18.65 o
  -2   7   4      101.55      107.63      9.81 o
  -1   7   4      535.26      457.54     13.71 o
   0   7   4        4.11        2.81      2.28 o
   1   7   4      660.42      706.80     21.77 o
   2   7   4      189.68      181.01     22.75 o
   3   7   4       17.70       12.60      6.17 o
   4   7   4       58.65       42.59      8.36 o
   5   7   4        0.03       -3.24      6.76 o
  -8   8   4        0.05        7.38      7.38 o
  -7   8   4       91.60      112.22     12.80 o
  -6   8   4       25.28       18.46      6.40 o
  -5   8   4        9.52        9.00      8.23 o
  -4   8   4       78.69       65.48      9.81 o
  -3   8   4     3439.07     3823.19    141.82 o
  -2   8   4       26.97       28.97      4.51 o
  -1   8   4      560.71      614.51     20.86 o
   0   8   4      258.24      243.61      6.64 o
   1   8   4        1.95        1.93      2.50 o
   2   8   4       15.29       12.78      8.52 o
   3   8   4      131.35      157.79     14.78 o
   4   8   4       37.84       36.96     12.14 o
  -7   9   4       71.28       50.49     10.52 o
  -6   9   4        1.26        5.65      6.94 o
  -5   9   4      399.94      436.57     24.13 o
  -4   9   4      190.89      190.78     15.03 o
  -3   9   4        4.93        6.73      5.97 o
  -2   9   4      588.23      667.34     33.40 o
  -1   9   4       47.69       52.19      5.26 o
   0   9   4        4.51       -1.06      5.26 o
   1   9   4       84.98       73.96     10.35 o
   2   9   4      124.80      129.50     13.37 o
   3   9   4      102.92       96.18     12.91 o
   4   9   4      660.50      755.14     47.97 o
  -6  10   4       69.65       70.94     11.37 o
  -4  10   4      119.96      128.11     13.51 o
  -3  10   4        0.28        4.68      6.24 o
  -2  10   4       11.79        1.31      8.61 o
  -1  10   4        5.73       18.62      8.13 o
   0  10   4       13.68        3.16      6.07 o
   1  10   4       16.30       18.87      7.98 o
   2  10   4       22.09       26.48      9.37 o
  -5  11   4       27.96        6.49      8.04 o
  -4  11   4       66.38       94.16     14.05 o
  -3  11   4      250.40      259.60     21.16 o
  -2  11   4        8.69        4.97      7.07 o
  -1  11   4        9.39        8.17     10.54 o
   0  11   4      118.36       87.63     12.97 o
   1  11   4        0.01       -6.65      8.52 o
   2 -14   5       54.91       45.77      9.00 o
   3 -14   5        1.63       -4.88      6.17 o
   4 -14   5       82.53       65.48     11.35 o
  -2 -13   5        0.25        4.80      5.63 o
  -1 -13   5      129.40      126.77      9.03 o
   0 -13   5      173.05      144.91      9.28 o
   1 -13   5      196.84      187.21     13.54 o
   2 -13   5       44.26       33.73      5.91 o
   3 -13   5        0.14        3.35      6.19 o
   4 -13   5       16.93       12.66      7.75 o
   5 -13   5       69.05       81.42     14.74 o
   6 -13   5       40.29       41.12     10.85 o
  -3 -12   5      110.60      105.91      8.43 o
  -2 -12   5       63.81       48.47      5.85 o
  -1 -12   5       17.92        3.06     10.25 o
   0 -12   5       20.17       12.04      4.40 o
   1 -12   5       39.44       32.27      4.33 o
   2 -12   5       40.10       39.06      5.49 o
   3 -12   5      402.27      442.24     19.70 o
   4 -12   5       49.14       37.31      4.12 o
   5 -12   5      123.19      132.60     15.03 o
   6 -12   5       99.78       79.78     12.18 o
  -4 -11   5       17.43        5.63      6.69 o
  -3 -11   5        0.56        0.49      3.82 o
  -2 -11   5        3.65       -3.15      3.15 o
  -1 -11   5       31.98       25.40      4.60 o
   0 -11   5       33.91       30.93      3.78 o
   1 -11   5        1.89        0.56      2.03 o
   2 -11   5      220.09      240.67      8.68 o
   3 -11   5      323.52      328.77     12.94 o
   4 -11   5       85.41       87.79      9.88 o
   5 -11   5       78.50       76.04      6.18 o
   6 -11   5        8.37        2.33      5.97 o
   7 -11   5      181.31      182.07     19.46 o
  -5 -10   5        5.17       -3.74      6.94 o
  -4 -10   5      170.58      165.19      9.48 o
  -3 -10   5       41.87       32.48      4.22 o
  -2 -10   5      205.27      211.49      6.76 o
  -1 -10   5        0.28       -0.99      1.85 o
   0 -10   5      324.51      341.08     17.94 o
   1 -10   5     1201.39     1270.78     35.58 o
   2 -10   5        8.03        4.87      1.42 o
   3 -10   5      120.98      116.11      3.94 o
   4 -10   5      201.79      192.80      5.44 o
   5 -10   5       38.83       27.22      2.79 o
   6 -10   5      552.62      553.93     20.50 o
   7 -10   5      106.27      107.70      7.98 o
   8 -10   5      159.75      215.53     21.01 o
  -6  -9   5        0.16        8.25      7.73 o
  -5  -9   5       11.68       11.36      4.18 o
  -4  -9   5      127.74      129.37     10.36 o
  -3  -9   5      266.27      271.05      6.90 o
  -2  -9   5       84.03       70.95      4.39 o
  -1  -9   5      109.42      107.45      5.65 o
   0  -9   5       16.91       10.75      1.75 o
   1  -9   5        0.31       -0.30      1.75 o
   2  -9   5       12.16        9.05      1.27 o
   3  -9   5      243.04      249.11      6.26 o
   4  -9   5        2.49        1.40      1.78 o
   5  -9   5       96.21       73.77      3.79 o
   6  -9   5       23.23       15.92      2.53 o
   7  -9   5      141.37      143.51     28.15 o
   8  -9   5      107.92      139.32     31.64 o
  -7  -8   5       91.98       98.55     12.76 o
  -6  -8   5       33.22       29.54      8.25 o
  -5  -8   5      145.55      137.39     23.94 o
  -4  -8   5      195.07      206.63      9.36 o
  -3  -8   5       68.26       56.85      3.33 o
  -2  -8   5       27.58       20.02      2.14 o
  -1  -8   5      166.07      173.55      4.41 o
   0  -8   5        0.73        0.51      1.43 o
   1  -8   5      222.98      225.84      6.60 o
   2  -8   5     1024.75     1077.99     22.87 o
   3  -8   5      108.47      114.13      4.84 o
   4  -8   5      785.38      804.03     13.99 o
   5  -8   5      538.74      625.75     21.13 o
   6  -8   5      129.72      130.87     16.43 o
   7  -8   5        1.12        4.18      3.26 o
   8  -8   5      384.90      449.24     37.85 o
   9  -8   5       51.68       55.38      7.73 o
  -7  -7   5       48.85       31.28      9.29 o
  -6  -7   5      108.24      107.01     10.62 o
  -5  -7   5       76.39       67.26      8.25 o
  -4  -7   5       47.20       49.32      4.92 o
  -3  -7   5       19.88       21.41      2.69 o
  -2  -7   5      523.17      562.03     22.83 o
  -1  -7   5      974.96     1038.48     16.79 o
   0  -7   5      925.37      974.17     15.66 o
   1  -7   5        9.55       12.37      2.75 o
   2  -7   5      871.26      959.24     15.24 o
   3  -7   5        5.66        5.89      1.06 o
   4  -7   5      629.56      602.24     10.63 o
   5  -7   5      322.39      332.20      8.24 o
   6  -7   5      147.14      152.33      5.30 o
   7  -7   5      101.66       88.68      6.28 o
   8  -7   5       97.77      105.68     19.62 o
   9  -7   5      415.39      453.38     20.40 o
  -8  -6   5        1.42       -6.07      8.71 o
  -7  -6   5        3.04       -1.58      6.61 o
  -6  -6   5       57.27       48.47      8.48 o
  -5  -6   5        3.18        0.79      4.24 o
  -4  -6   5        1.42        4.79      3.01 o
  -3  -6   5      202.84      198.36      8.14 o
  -2  -6   5      430.17      421.84     10.44 o
  -1  -6   5      299.78      351.53      9.30 o
   0  -6   5      176.95      206.64      4.13 o
   1  -6   5       53.42       64.44      1.60 o
   2  -6   5     2294.10     2302.74     40.41 o
   3  -6   5       71.96       68.85      2.71 o
   4  -6   5     1489.68     1588.20     24.32 o
   5  -6   5     1345.20     1337.21     22.89 o
   6  -6   5      154.91      132.89      6.38 o
   7  -6   5      786.90      816.50     25.97 o
   8  -6   5       15.12       19.13      4.38 o
   9  -6   5      114.48      150.15     11.18 o
  -8  -5   5       21.79       10.81      7.90 o
  -7  -5   5        9.59        8.44      6.07 o
  -6  -5   5        0.16       -3.43      5.01 o
  -5  -5   5      135.94      129.94      7.69 o
  -4  -5   5      194.38      185.33      8.35 o
  -3  -5   5        0.23       -2.42      2.42 o
  -2  -5   5       21.50       17.11      2.50 o
  -1  -5   5      148.54      129.66      4.10 o
   0  -5   5     1394.28     1537.10     25.83 o
   1  -5   5      641.34      635.83     14.51 o
   2  -5   5      819.01      862.75     15.89 o
   3  -5   5     1444.13     1476.32     22.80 o
   4  -5   5       64.74       62.23      2.63 o
   5  -5   5       32.21       34.21      2.19 o
   6  -5   5      277.15      238.42      7.67 o
   7  -5   5      239.24      269.14     11.71 o
   8  -5   5      190.86      199.88     13.79 o
   9  -5   5      568.28      631.33     34.84 o
  -8  -4   5       65.20       38.37      9.73 o
  -7  -4   5      168.76      154.92     14.74 o
  -6  -4   5       44.47       28.96      7.38 o
  -5  -4   5      521.23      529.95     17.48 o
  -4  -4   5        3.42        0.74      2.13 o
  -3  -4   5      247.00      260.53      8.80 o
  -2  -4   5      893.63      833.99     21.43 o
  -1  -4   5     1348.25     1466.56     33.84 o
   0  -4   5     3560.26     3646.75     58.28 o
   1  -4   5      132.65      134.94      3.39 o
   2  -4   5      137.18      142.14      2.77 o
   3  -4   5     1271.27     1297.59     20.19 o
   4  -4   5      273.14      236.97      5.18 o
   5  -4   5        0.69        0.51      1.23 o
   6  -4   5       22.03       22.70      2.85 o
   7  -4   5       51.64       43.58      4.89 o
   8  -4   5      165.64      144.63     10.20 o
   9  -4   5      102.58       94.49      8.42 o
  -8  -3   5       70.06       62.05     11.00 o
  -7  -3   5        2.52        1.31      5.24 o
  -6  -3   5       24.47       17.31      5.24 o
  -5  -3   5       41.07       44.85      4.37 o
  -4  -3   5      617.52      570.89     21.56 o
  -3  -3   5        1.18        4.65      1.76 o
  -2  -3   5     6280.41     6537.22    149.04 o
  -1  -3   5     1265.67     1278.23     30.70 o
   0  -3   5     2230.23     2256.32     37.05 o
   1  -3   5      858.90      839.42     12.94 o
   2  -3   5     1584.66     1605.26     22.31 o
   3  -3   5     2273.46     2380.56     35.83 o
   4  -3   5        4.60        3.83      1.16 o
   5  -3   5     2461.09     2477.80     66.86 o
   6  -3   5        4.31        7.05      4.15 o
   7  -3   5       43.31       49.97      5.20 o
   8  -3   5      154.69      122.81     10.79 o
   9  -3   5        7.00        3.85      4.85 o
  -9  -2   5        6.73        8.61      8.61 o
  -8  -2   5       93.86      112.12     12.26 o
  -7  -2   5       78.31       64.44      8.36 o
  -6  -2   5       66.33       72.56      8.11 o
  -5  -2   5      137.54      132.45     16.82 o
  -4  -2   5        0.38       -2.81      2.89 o
  -3  -2   5     1362.19     1322.86     32.64 o
  -2  -2   5     1030.24      963.45     23.82 o
  -1  -2   5     2408.64     2495.05     58.33 o
   0  -2   5      499.89      577.51     12.01 o
   1  -2   5     5104.73     5024.18    122.34 o
   2  -2   5       20.00       17.89      1.51 o
   3  -2   5     4472.88     4867.10     89.65 o
   4  -2   5      334.72      323.46      6.41 o
   5  -2   5       54.80       58.42      3.90 o
   6  -2   5      652.87      711.89     17.88 o
   7  -2   5      134.57      140.45     10.25 o
   8  -2   5       99.31      114.18      7.71 o
   9  -2   5       76.11       63.95      7.11 o
  -9  -1   5       21.38       18.42     11.93 o
  -8  -1   5       26.77       27.00      8.04 o
  -7  -1   5        0.71       -4.16      7.28 o
  -6  -1   5      264.55      276.94     15.88 o
  -5  -1   5       96.98       97.16     10.35 o
  -4  -1   5       81.50       75.56      4.62 o
  -3  -1   5      836.86      846.94     29.25 o
  -2  -1   5      458.96      474.34     12.75 o
  -1  -1   5     2158.93     1987.26     47.23 o
   0  -1   5       64.90       69.34      2.55 o
   1  -1   5        0.11        0.39      0.71 o
   2  -1   5     1269.44     1318.17     28.36 o
   3  -1   5      329.69      307.97      6.03 o
   4  -1   5      504.86      544.25     10.07 o
   5  -1   5      477.37      499.57     12.90 o
   6  -1   5      600.80      611.31     16.08 o
   7  -1   5       47.24       52.76      7.78 o
   8  -1   5      438.74      482.47     20.06 o
   9  -1   5       40.37       34.30      9.83 o
  -9   0   5        4.34        5.43      8.00 o
  -8   0   5      671.21      734.00     38.85 o
  -7   0   5       21.74       18.33      6.46 o
  -6   0   5      392.70      386.98     19.71 o
  -5   0   5      385.11      403.78     20.43 o
  -4   0   5     1169.24     1183.13     30.25 o
  -3   0   5      404.39      415.00     12.29 o
  -2   0   5      598.60      681.86     37.20 o
  -1   0   5     2233.22     2209.79     74.12 o
   0   0   5     2788.78     2947.13     56.17 o
   1   0   5       11.88        5.80      1.25 o
   2   0   5       57.26       69.47      2.45 o
   3   0   5      443.98      429.41      8.75 o
   4   0   5       63.76       65.49      2.29 o
   5   0   5      142.79      120.57      5.78 o
   6   0   5      143.31      142.19      6.03 o
   7   0   5       87.40       90.30     12.20 o
   8   0   5        1.28        1.88      3.36 o
  -9   1   5        3.30       -5.40      6.94 o
  -8   1   5      458.41      509.95     28.35 o
  -7   1   5     1273.22     1381.60     57.08 o
  -6   1   5       19.74       11.33      4.88 o
  -5   1   5     2017.85     2048.95     52.28 o
  -4   1   5        4.18        8.88      2.82 o
  -3   1   5     2506.89     2546.52     61.70 o
  -2   1   5      222.97      225.60      7.74 o
  -1   1   5      679.27      633.29     18.35 o
   0   1   5     1253.16     1356.69     26.54 o
   1   1   5      831.49      788.51     17.52 o
   2   1   5      770.78      869.25     23.46 o
   3   1   5      230.56      203.86      5.16 o
   4   1   5      717.22      724.29     22.32 o
   5   1   5       22.38       19.70      2.70 o
   6   1   5      210.95      201.12      8.46 o
   7   1   5       12.15       15.64      3.66 o
   8   1   5       18.18       14.24      8.07 o
  -9   2   5      205.91      237.38     20.74 o
  -8   2   5       36.38       31.47      9.48 o
  -7   2   5     1143.97     1259.79     53.23 o
  -6   2   5       55.49       54.58      7.17 o
  -5   2   5      103.52      108.22     12.83 o
  -4   2   5      286.80      290.85     10.26 o
  -3   2   5      673.72      594.92     17.65 o
  -2   2   5       99.64       84.63      4.42 o
  -1   2   5     2771.94     2877.24     73.57 o
   0   2   5     3808.72     4163.77    181.95 o
   1   2   5      146.37      183.26      5.36 o
   2   2   5      251.01      250.74      7.56 o
   3   2   5       24.09       25.42      3.70 o
   4   2   5      131.66      129.95     11.06 o
   5   2   5      805.20      846.77     34.93 o
   6   2   5      233.08      219.88     16.01 o
   7   2   5       22.35       15.11      7.30 o
   8   2   5      215.91      249.98     21.85 o
  -9   3   5       20.45        6.63     10.46 o
  -8   3   5        1.80        4.07      6.11 o
  -7   3   5      720.29      757.49     33.07 o
  -6   3   5      306.56      314.33     17.44 o
  -5   3   5      316.09      310.51     12.11 o
  -4   3   5       96.77       97.40      5.99 o
  -3   3   5      138.82      168.82      7.44 o
  -2   3   5     1765.16     1988.88     48.03 o
  -1   3   5        2.42        4.70      2.17 o
   0   3   5     2142.53     2325.56     55.94 o
   1   3   5      185.19      202.75      9.72 o
   2   3   5      105.26       89.80      3.37 o
   3   3   5       43.89       46.76      6.32 o
   4   3   5     1292.95     1374.35     30.85 o
   5   3   5        4.55        9.50      3.83 o
   6   3   5      329.71      351.87     20.10 o
   7   3   5       25.22       31.05      8.92 o
  -9   4   5      112.96      117.86     13.99 o
  -8   4   5        1.24        2.81      6.11 o
  -7   4   5      315.19      362.18     21.20 o
  -6   4   5       14.46       18.13      7.15 o
  -5   4   5      416.54      393.37     14.56 o
  -4   4   5        1.01        4.41      2.98 o
  -3   4   5       13.70       19.05      3.89 o
  -2   4   5      312.60      356.09     11.99 o
  -1   4   5       11.07       18.05      5.45 o
   0   4   5      305.59      300.60      8.05 o
   1   4   5       25.68       14.82      3.53 o
   2   4   5      256.03      253.95      9.87 o
   3   4   5       47.58       37.97      4.99 o
   4   4   5       14.49       20.03      3.15 o
   5   4   5        7.58        5.89      5.37 o
   6   4   5       17.13       17.29      7.03 o
   7   4   5       58.26       35.38     10.27 o
  -9   5   5      529.42      608.52     38.89 o
  -8   5   5        1.95        0.25      6.09 o
  -7   5   5      544.39      583.91     31.70 o
  -6   5   5      146.78      137.54     12.78 o
  -5   5   5      134.70      127.19      9.48 o
  -4   5   5        0.90       -1.58      4.22 o
  -3   5   5       55.28       43.68      5.87 o
  -2   5   5      110.36       91.14      5.71 o
  -1   5   5      332.87      345.99     12.63 o
   0   5   5      741.95      811.48     18.25 o
   1   5   5      350.05      350.33     11.75 o
   2   5   5      133.87      106.76      7.13 o
   3   5   5      189.33      173.73     13.14 o
   4   5   5       23.59       14.01      5.92 o
   5   5   5       71.04       55.08      9.46 o
   6   5   5        0.00       -4.32     10.27 o
  -8   6   5      135.66      165.11     17.54 o
  -7   6   5       40.53       39.74      8.42 o
  -6   6   5      107.26      112.16     11.00 o
  -5   6   5      256.63      245.57     15.44 o
  -4   6   5      153.75      147.85     11.08 o
  -3   6   5       76.82       74.65      6.31 o
  -2   6   5     4457.86     4808.66    122.31 o
  -1   6   5      125.62      106.83      7.47 o
   0   6   5      444.87      446.10     17.84 o
   1   6   5      118.68      119.55      9.44 o
   2   6   5       13.86       20.64      2.50 o
   3   6   5       10.33        5.09      5.36 o
   4   6   5      102.43       81.81     10.50 o
   5   6   5       23.80       22.68      7.84 o
   6   6   5       43.00       51.32     11.08 o
  -8   7   5       79.75       69.95     13.74 o
  -7   7   5       38.96       39.06      8.42 o
  -6   7   5      151.54      155.75      9.70 o
  -5   7   5       27.16       20.81      5.90 o
  -4   7   5      716.87      834.38     37.42 o
  -3   7   5        0.23       -4.91      4.91 o
  -2   7   5        1.93       -4.16      4.16 o
  -1   7   5      593.13      649.59     28.00 o
   0   7   5      732.69      732.28     23.80 o
   1   7   5       18.35       19.90      4.21 o
   2   7   5      231.62      254.91     10.15 o
   3   7   5       84.03       67.24      9.92 o
   4   7   5        2.59       -5.11      6.19 o
   5   7   5       30.70       28.87      9.44 o
  -7   8   5        3.96        4.86      9.98 o
  -6   8   5      119.04       96.07     11.58 o
  -5   8   5       13.14        9.79      6.44 o
  -4   8   5       23.37       30.78      9.06 o
  -3   8   5       59.72       32.95      7.00 o
  -2   8   5       75.02       57.02      8.34 o
  -1   8   5        0.96        1.70      1.88 o
   0   8   5      112.26      102.24      4.72 o
   1   8   5        1.96        2.48      5.72 o
   2   8   5        1.86       -1.33      5.86 o
   3   8   5      239.80      215.89     20.14 o
   4   8   5      189.26      189.59     17.81 o
  -7   9   5       11.81        2.83      8.21 o
  -6   9   5       24.09       32.99      8.77 o
  -5   9   5       31.19       21.22      8.27 o
  -4   9   5       70.94       66.70      9.87 o
  -3   9   5        2.86       -2.08      5.47 o
  -2   9   5      307.03      276.52     19.37 o
  -1   9   5        6.72       -0.52      8.15 o
   0   9   5       15.27        6.61      6.61 o
   1   9   5       78.29       78.09     13.28 o
   2   9   5        1.14       -1.87      6.94 o
   3   9   5        9.33       15.84      9.40 o
  -6  10   5      396.02      499.56     35.11 o
  -5  10   5        0.03        9.35      7.79 o
  -4  10   5      202.71      208.86     18.79 o
  -3  10   5       14.43       18.81      8.36 o
  -2  10   5       47.01       24.92      8.92 o
  -1  10   5        0.15        2.10      7.65 o
   0  10   5      368.88      401.69     28.64 o
   1  10   5       32.77       14.11      8.52 o
  -4  11   5        4.92        7.05      8.88 o
  -3  11   5       23.13       19.91      9.17 o
  -2  11   5      195.67      206.72     19.48 o
  -1  11   5        0.27       -7.92      7.92 o
   0 -14   6        0.26        6.32      7.96 o
   1 -14   6      190.64      176.31     17.31 o
   2 -14   6       73.32       46.67     10.16 o
   3 -14   6        8.87       -0.77      6.92 o
   4 -14   6      687.18      781.77     46.27 o
  -2 -13   6       71.85       55.17      9.29 o
  -1 -13   6       17.32       15.88      6.84 o
   0 -13   6      315.92      320.36     24.22 o
   1 -13   6       87.19       68.74     10.46 o
   2 -13   6      155.04      134.52     11.15 o
   3 -13   6        1.39       -4.59      4.59 o
   4 -13   6       75.26       88.67     11.83 o
   5 -13   6       56.34       46.81     10.04 o
  -3 -12   6        4.96        7.19      4.27 o
  -2 -12   6       11.46        9.62      4.00 o
  -1 -12   6       53.70       27.29      4.65 o
   0 -12   6       24.23       23.83      4.43 o
   1 -12   6       88.15       78.89     12.34 o
   2 -12   6      191.23      195.60     10.77 o
   3 -12   6        0.76       -0.80      4.03 o
   4 -12   6        0.06        6.66      4.70 o
   5 -12   6      839.32      895.55     51.03 o
   6 -12   6        0.58       -7.98      7.98 o
  -4 -11   6       78.02       56.91      6.88 o
  -3 -11   6        2.16        0.51      3.50 o
  -2 -11   6      368.27      344.79     13.59 o
  -1 -11   6        2.28        2.04      2.83 o
   0 -11   6        8.98        4.02      3.08 o
   1 -11   6       43.88       30.19      2.81 o
   2 -11   6       25.04       18.74      2.02 o
   3 -11   6      789.10      808.89     32.02 o
   4 -11   6      100.12       98.07      7.91 o
   5 -11   6        2.19       -1.29      6.44 o
   6 -11   6       15.69       10.58      8.00 o
   7 -11   6       25.86       38.91      9.79 o
  -5 -10   6        7.04       15.13      7.69 o
  -4 -10   6       28.40       19.68      4.26 o
  -3 -10   6       19.01       16.71      2.74 o
  -2 -10   6      742.83      866.11     22.05 o
  -1 -10   6        3.31        2.76      1.87 o
   0 -10   6      283.05      318.59     15.36 o
   1 -10   6       71.25       61.88      6.96 o
   2 -10   6       14.18        9.05      2.95 o
   3 -10   6      625.75      648.79     13.86 o
   4 -10   6      298.35      305.23     10.02 o
   5 -10   6      167.34      163.08      7.09 o
   6 -10   6      210.58      200.52     16.55 o
   7 -10   6      324.12      365.82     25.57 o
  -6  -9   6        1.27      -10.06     10.06 o
  -5  -9   6        7.96       -0.23      4.16 o
  -4  -9   6      628.80      776.14     20.53 o
  -3  -9   6      188.70      202.16      5.57 o
  -2  -9   6      188.26      191.31      5.40 o
  -1  -9   6      956.46     1027.87     18.27 o
   0  -9   6        0.23        0.12      1.13 o
   1  -9   6     2708.55     2835.71     95.72 o
   2  -9   6      238.05      212.56      5.43 o
   3  -9   6      970.78     1035.33     17.68 o
   4  -9   6      241.08      265.86      6.86 o
   5  -9   6       85.87       89.65      3.96 o
   6  -9   6      609.52      634.91     22.25 o
   7  -9   6      263.71      273.20     21.18 o
   8  -9   6        1.74        4.39      7.48 o
  -6  -8   6        0.02        9.00      7.94 o
  -5  -8   6      247.49      244.28     15.40 o
  -4  -8   6      157.36      144.05     12.34 o
  -3  -8   6      182.39      176.53      7.56 o
  -2  -8   6      163.11      167.24     10.57 o
  -1  -8   6      133.32      126.31      4.39 o
   0  -8   6       80.71       68.56      3.61 o
   1  -8   6     1414.86     1441.16     30.12 o
   2  -8   6       75.45       80.25      5.23 o
   3  -8   6      121.02      118.82      4.27 o
   4  -8   6      151.32      134.50      5.88 o
   5  -8   6        1.80        3.47      1.33 o
   6  -8   6        4.83        3.07      2.87 o
   7  -8   6       90.55       88.16      5.83 o
   8  -8   6        9.34        2.03      4.81 o
  -7  -7   6        3.06        1.31      7.38 o
  -6  -7   6      229.30      251.99     16.94 o
  -5  -7   6       27.68       17.98      5.82 o
  -4  -7   6       28.09       18.00      3.56 o
  -3  -7   6      751.70      789.93     19.02 o
  -2  -7   6      425.17      475.69     10.08 o
  -1  -7   6       41.82       36.74      3.84 o
   0  -7   6      244.45      234.33      6.09 o
   1  -7   6      211.08      235.02      5.40 o
   2  -7   6      862.56      898.41     36.33 o
   3  -7   6       69.21       66.45      4.11 o
   4  -7   6      163.41      176.34      5.85 o
   5  -7   6       46.59       37.30      4.13 o
   6  -7   6        2.34        1.83      2.98 o
   7  -7   6      117.82      128.70      7.43 o
   8  -7   6      232.39      269.70     15.65 o
  -7  -6   6      226.95      205.87     17.92 o
  -6  -6   6      104.75      112.58     11.35 o
  -5  -6   6      455.81      408.16     20.68 o
  -4  -6   6       27.98       33.60      4.87 o
  -3  -6   6      432.09      434.42     13.74 o
  -2  -6   6        9.54        9.41      2.25 o
  -1  -6   6      425.55      433.86      8.76 o
   0  -6   6       27.31       23.89      1.22 o
   1  -6   6       48.81       48.82      3.10 o
   2  -6   6      107.01      106.36      3.94 o
   3  -6   6       13.62       12.92      1.70 o
   4  -6   6      230.91      217.21      5.88 o
   5  -6   6      322.07      267.40      9.68 o
   6  -6   6       86.03       85.84      4.94 o
   7  -6   6       34.62       35.83      4.57 o
   8  -6   6      185.26      206.03     10.97 o
   9  -6   6        0.15        3.35      7.73 o
  -8  -5   6      145.89      166.56     16.28 o
  -7  -5   6        5.82        0.27      6.57 o
  -6  -5   6        1.72       -0.27      4.99 o
  -5  -5   6     1602.12     1768.56     52.13 o
  -4  -5   6        2.32        2.87      2.69 o
  -3  -5   6       88.07       74.37      4.28 o
  -2  -5   6       53.62       50.28      4.11 o
  -1  -5   6      308.00      328.53      7.99 o
   0  -5   6       25.86       23.79      1.08 o
   1  -5   6     1397.41     1434.39     58.28 o
   2  -5   6     2644.99     2829.09     59.08 o
   3  -5   6     2255.37     2333.03     35.34 o
   4  -5   6       88.23       78.46      2.69 o
   5  -5   6      216.26      217.97      5.75 o
   6  -5   6        2.32        0.89      2.01 o
   7  -5   6      240.07      230.84     16.37 o
   8  -5   6        0.46        6.28      9.06 o
   9  -5   6      380.77      412.65     26.17 o
  -8  -4   6        0.47       -1.04      7.07 o
  -7  -4   6      515.65      563.52     31.51 o
  -6  -4   6      136.50      100.67     10.23 o
  -5  -4   6       21.62       18.58      8.22 o
  -4  -4   6     1468.76     1529.53     40.77 o
  -3  -4   6       62.20       49.70      3.81 o
  -2  -4   6      540.86      535.68     14.63 o
  -1  -4   6      843.80      968.12     24.46 o
   0  -4   6     3236.71     3414.75     58.20 o
   1  -4   6     2083.17     2176.91     77.05 o
   2  -4   6     1383.66     1484.62     25.27 o
   3  -4   6        0.40        0.74      2.24 o
   4  -4   6      132.68      133.57      4.03 o
   5  -4   6       68.32       55.38      3.03 o
   6  -4   6        6.76        2.02      3.00 o
   7  -4   6      392.17      441.34     15.50 o
   8  -4   6      159.89      161.49     14.46 o
   9  -4   6      122.20      114.19      9.70 o
  -8  -3   6        0.69       -1.31      6.53 o
  -7  -3   6      224.14      223.33     16.19 o
  -6  -3   6        0.92       -3.39      4.18 o
  -5  -3   6        6.21        5.12      4.21 o
  -4  -3   6       34.59       31.76      3.32 o
  -3  -3   6       75.73       69.14      5.22 o
  -2  -3   6      311.09      321.14     10.88 o
  -1  -3   6     1893.33     2055.24     48.18 o
   0  -3   6       58.56       47.64      1.73 o
   1  -3   6      302.30      313.17      9.61 o
   2  -3   6      589.05      659.02     10.02 o
   3  -3   6      125.75      111.87      3.07 o
   4  -3   6       28.97       23.65      2.06 o
   5  -3   6        7.11        4.71      1.88 o
   6  -3   6       15.03       20.70      3.15 o
   7  -3   6        0.77       -3.14      3.14 o
   8  -3   6      250.36      272.11     13.85 o
   9  -3   6       99.13      106.98      8.82 o
  -9  -2   6      176.64      167.60     17.15 o
  -8  -2   6        5.72       -3.12      6.24 o
  -7  -2   6       64.39       53.00      8.31 o
  -6  -2   6      127.85      122.47     11.45 o
  -5  -2   6      269.39      247.94     10.41 o
  -4  -2   6       63.83       51.62      4.24 o
  -3  -2   6      589.06      552.35     15.48 o
  -2  -2   6      132.04      122.33      4.97 o
  -1  -2   6      113.85      113.13      4.22 o
   0  -2   6       46.75       45.31      1.98 o
   1  -2   6      988.45     1065.19     19.43 o
   2  -2   6      368.56      409.29      7.38 o
   3  -2   6      874.37      903.48     14.63 o
   4  -2   6        2.31        1.53      1.11 o
   5  -2   6       46.62       43.51      3.01 o
   6  -2   6      874.53      867.31     27.39 o
   7  -2   6       43.93       33.74      4.35 o
   8  -2   6      571.82      613.85     44.42 o
  -9  -1   6       99.81      105.66     13.70 o
  -8  -1   6       72.00       67.97     10.35 o
  -7  -1   6       42.18       45.00      7.50 o
  -6  -1   6     1072.49     1059.52     43.40 o
  -5  -1   6      174.04      169.37      7.86 o
  -4  -1   6        8.24        3.68      4.05 o
  -3  -1   6       19.55       24.78      2.65 o
  -2  -1   6      201.94      188.26      6.70 o
  -1  -1   6     1164.98     1191.88     30.04 o
   0  -1   6        0.74        0.59      0.86 o
   1  -1   6      112.40       70.33      2.52 o
   2  -1   6       40.34       41.41      2.03 o
   3  -1   6       31.43       33.08      1.89 o
   4  -1   6       78.62       77.14      2.73 o
   5  -1   6     1849.88     2003.09     41.10 o
   6  -1   6       49.62       47.96      6.09 o
   7  -1   6       91.22       87.06      6.12 o
   8  -1   6      332.59      367.92     17.08 o
  -9   0   6       31.54        9.00      8.75 o
  -8   0   6      349.65      351.43     22.43 o
  -7   0   6      413.79      412.36     22.20 o
  -6   0   6       44.88       53.07      7.21 o
  -5   0   6      533.10      556.19     49.35 o
  -4   0   6      140.88      124.87      6.86 o
  -3   0   6     1072.21     1064.18     51.32 o
  -2   0   6     1121.64     1146.55     29.03 o
  -1   0   6        8.53        1.34      1.36 o
   0   0   6      275.78      246.68      6.25 o
   1   0   6        3.77        7.56      1.12 o
   2   0   6      427.18      429.68     11.84 o
   3   0   6     2340.81     2462.84     77.42 o
   4   0   6     1592.59     1724.51     37.16 o
   5   0   6      112.24      110.34      8.01 o
   6   0   6     2425.63     2688.67     75.52 o
   7   0   6       18.33       13.38      3.86 o
   8   0   6      222.59      181.98     16.90 o
  -9   1   6       18.33       18.44      9.48 o
  -8   1   6       77.31       71.46      9.73 o
  -7   1   6       12.42        3.08      7.94 o
  -6   1   6        1.06        4.61      4.61 o
  -5   1   6       20.54       17.38      3.43 o
  -4   1   6     1681.39     1871.02     48.42 o
  -3   1   6      123.46      118.54      5.80 o
  -2   1   6      396.07      425.64     20.96 o
  -1   1   6     1104.15     1324.51     52.83 o
   0   1   6       43.93       40.41      2.32 o
   1   1   6      256.42      270.26      7.16 o
   2   1   6     1104.67     1150.05     21.10 o
   3   1   6       93.90      100.91      6.00 o
   4   1   6       10.63        8.26      2.84 o
   5   1   6      108.30      102.42      5.47 o
   6   1   6      320.60      310.75     17.61 o
   7   1   6      251.15      265.81     20.52 o
   8   1   6      436.69      474.92     33.40 o
  -9   2   6       19.03       14.78      8.67 o
  -8   2   6       73.84       77.28     10.46 o
  -7   2   6      843.39      959.39     45.88 o
  -6   2   6      101.16       96.86      9.98 o
  -5   2   6      376.32      369.36     17.47 o
  -4   2   6       84.87       77.53      5.81 o
  -3   2   6       22.97       19.50      3.11 o
  -2   2   6       24.43       25.83      3.11 o
  -1   2   6     1819.90     1906.04     53.10 o
   0   2   6        1.56        2.29      1.88 o
   1   2   6      157.90      164.43      5.43 o
   2   2   6      297.83      303.55      8.03 o
   3   2   6      725.80      736.72     36.66 o
   4   2   6     2116.47     2312.38     89.92 o
   5   2   6      176.77      171.38      8.28 o
   6   2   6        8.69        4.86      5.40 o
   7   2   6       99.26       76.99     11.58 o
  -9   3   6      107.22      119.65     14.74 o
  -8   3   6       79.37       62.55     10.68 o
  -7   3   6        1.32       -4.07      7.63 o
  -6   3   6      141.52      132.62     11.25 o
  -5   3   6      333.21      296.43     15.40 o
  -4   3   6        5.04        1.62      3.21 o
  -3   3   6      885.79      904.90     25.73 o
  -2   3   6      437.95      417.58     13.53 o
  -1   3   6        0.79        1.13      1.99 o
   0   3   6     4111.52     4581.53     77.56 o
   1   3   6      312.97      324.31     15.87 o
   2   3   6      554.96      531.26     13.52 o
   3   3   6      253.19      242.12     10.29 o
   4   3   6      312.76      360.71     37.20 o
   6   3   6      493.82      500.57     27.40 o
   7   3   6        0.31        2.70      6.73 o
  -8   4   6        2.48       -7.11      7.11 o
  -7   4   6      142.90      135.53     12.99 o
  -6   4   6      209.01      212.81     14.82 o
  -5   4   6       22.34        7.15      4.59 o
  -4   4   6      351.61      366.31     19.39 o
  -3   4   6       58.61       75.69      9.68 o
  -2   4   6       25.17       24.31      7.71 o
  -1   4   6      225.19      235.14      9.92 o
   0   4   6      474.96      504.36     11.16 o
   1   4   6      247.61      249.06      7.62 o
   2   4   6     2719.82     2890.43     75.49 o
   3   4   6      639.82      644.43     17.69 o
   4   4   6        1.29        1.89      5.38 o
   5   4   6       45.25       44.19      8.90 o
  -8   5   6      109.15      118.44     14.22 o
  -7   5   6       53.70       53.40     10.68 o
  -6   5   6        7.31       14.03      5.61 o
  -5   5   6        0.45        3.85      4.86 o
  -4   5   6       30.46       23.63      6.17 o
  -3   5   6      288.28      285.29     11.15 o
  -2   5   6     1877.72     2098.03     57.04 o
  -1   5   6       12.01        9.81      3.10 o
   0   5   6     1581.54     1787.67     33.93 o
   1   5   6     1873.39     1961.95     51.28 o
   2   5   6        0.85       -1.01      2.18 o
   3   5   6      394.01      394.46     22.01 o
   4   5   6       25.44       27.15      7.52 o
   5   5   6       23.12       21.80      7.82 o
   6   5   6       31.77       18.31      8.90 o
  -8   6   6       47.79       34.78     12.18 o
  -7   6   6      299.43      271.45     21.70 o
  -6   6   6      316.58      311.02     20.52 o
  -5   6   6      680.91      771.11     37.46 o
  -4   6   6       30.98       21.39      6.19 o
  -3   6   6        0.46        1.04      4.66 o
  -2   6   6       77.94       72.19      7.79 o
  -1   6   6      394.62      472.24     22.26 o
   0   6   6      982.81     1083.88     38.80 o
   1   6   6        8.89        5.89      2.02 o
   2   6   6        0.06       -0.77      1.87 o
   3   6   6       56.45       59.95     10.70 o
   4   6   6       20.68       24.71      8.07 o
   5   6   6      106.87      111.46     13.76 o
  -7   7   6      232.18      225.95     19.21 o
  -6   7   6      248.92      258.66     19.29 o
  -5   7   6        3.28       10.29      9.02 o
  -4   7   6      922.66     1027.57     46.67 o
  -3   7   6        0.21        1.04      5.45 o
  -2   7   6       91.95       92.54      9.40 o
  -1   7   6      417.20      403.23     21.53 o
   0   7   6      234.46      265.38      8.50 o
   1   7   6       50.20       31.28      5.23 o
   2   7   6       40.67       66.89     10.66 o
   3   7   6       52.96       51.43      9.92 o
   4   7   6       31.02       15.59     11.29 o
  -7   8   6        9.22        8.71      8.46 o
  -6   8   6      414.06      545.49     33.90 o
  -5   8   6      184.59      200.03     16.34 o
  -4   8   6        8.42       -0.52      8.83 o
  -3   8   6      436.75      513.40     26.46 o
  -2   8   6      220.80      232.10     16.53 o
  -1   8   6      153.78      158.63      8.08 o
   0   8   6      245.46      257.06     17.19 o
   1   8   6      301.74      315.31     21.29 o
   2   8   6       25.08       28.31      7.48 o
   3   8   6      287.83      377.56     26.63 o
  -6   9   6      261.53      271.53     22.55 o
  -5   9   6        6.21       -4.93      7.00 o
  -3   9   6      161.63      194.33     17.81 o
  -2   9   6        0.11        8.40      9.46 o
  -1   9   6      158.75      199.67     18.75 o
   0   9   6        6.04        4.24      6.88 o
   1   9   6        0.33        3.99     10.39 o
   2   9   6       82.23       54.29     12.04 o
  -5  10   6        8.49        6.26      7.82 o
  -4  10   6       31.19        7.84      8.36 o
  -3  10   6       64.06       44.09      9.98 o
  -2  10   6       82.10       65.06     11.33 o
  -1  10   6       71.74       60.57     11.37 o
   0  10   6       30.21       28.96     11.95 o
   0 -14   7       29.10        3.82      7.94 o
   1 -14   7        0.85        1.91      8.23 o
   2 -14   7       28.53       25.53      9.33 o
   3 -14   7       36.60       24.61      7.39 o
   4 -14   7       24.06       13.05     11.77 o
  -2 -13   7       16.26        1.08      9.75 o
  -1 -13   7      119.83       95.82     12.26 o
   0 -13   7        3.96        6.84      6.84 o
   1 -13   7      119.74      105.39     13.18 o
   2 -13   7       92.77       83.31     13.20 o
   3 -13   7        3.93       -1.74      4.61 o
   4 -13   7      231.37      198.48     13.31 o
   5 -13   7       17.17       13.05      8.19 o
  -3 -12   7      219.16      236.80     13.69 o
  -2 -12   7      107.32       93.96      7.74 o
  -1 -12   7      145.33      156.23      9.12 o
   0 -12   7       37.08       33.40      4.51 o
   1 -12   7      287.69      264.13     19.52 o
   2 -12   7       42.84       22.30      7.71 o
   3 -12   7       45.34       38.06     10.72 o
   4 -12   7      134.32      125.37      9.59 o
   5 -12   7       63.90       55.35     11.02 o
   6 -12   7       98.38      110.89     13.84 o
  -4 -11   7       88.29       94.67      7.86 o
  -3 -11   7       69.51       66.38      6.56 o
  -2 -11   7       40.79       24.75      4.02 o
  -1 -11   7      105.26       93.20      6.03 o
   0 -11   7      150.68      158.10     13.84 o
   1 -11   7       21.54       10.83      2.50 o
   2 -11   7        2.33        3.41      1.25 o
   3 -11   7      417.58      439.12     16.94 o
   4 -11   7        0.03        3.98      4.50 o
   5 -11   7      848.00      922.88     49.62 o
   6 -11   7       80.96       87.20     12.06 o
   7 -11   7      131.74      127.59     14.34 o
  -5 -10   7      229.05      240.90     13.99 o
  -4 -10   7      117.36      111.05      7.98 o
  -3 -10   7       17.49       21.32      3.24 o
  -2 -10   7        9.91       14.32      2.58 o
  -1 -10   7      194.80      202.42      7.44 o
   0 -10   7       24.19       24.70      4.46 o
   1 -10   7      120.25      117.24      4.55 o
   2 -10   7       22.65       21.21      3.50 o
   3 -10   7      205.55      216.60     15.25 o
   4 -10   7      326.52      331.85     14.12 o
   5 -10   7      486.65      492.86     21.75 o
   6 -10   7        1.04       20.29     10.02 o
   7 -10   7      295.84      341.50     23.88 o
  -6  -9   7        0.97        1.06      7.63 o
  -5  -9   7       35.53       25.52      5.36 o
  -4  -9   7       20.58       24.69      3.82 o
  -3  -9   7        0.05       -2.06      2.06 o
  -2  -9   7      155.46      163.56      6.95 o
  -1  -9   7       93.91       82.37      3.15 o
   0  -9   7      127.98      122.15      5.84 o
   1  -9   7        1.08        0.85      1.95 o
   2  -9   7       72.52       58.88      4.18 o
   3  -9   7      415.22      433.59     15.98 o
   4  -9   7      104.64      100.55      6.87 o
   5  -9   7        2.80        5.57      1.79 o
   6  -9   7      336.13      332.18     18.35 o
   7  -9   7       92.31       87.61     13.12 o
   8  -9   7        0.24       -2.83      7.44 o
  -6  -8   7      154.47      166.60     15.55 o
  -5  -8   7      121.39      114.18     11.87 o
  -4  -8   7       67.90       74.75      8.73 o
  -3  -8   7      900.69     1044.67     25.91 o
  -2  -8   7      219.06      205.44      5.33 o
  -1  -8   7      327.94      309.76      9.02 o
   0  -8   7       56.43       61.62      3.06 o
   1  -8   7      655.12      642.95     23.37 o
   2  -8   7      123.47      102.60      5.33 o
   3  -8   7     1267.22     1322.52     30.02 o
   4  -8   7      125.14      103.18      9.12 o
   5  -8   7        0.05       -0.47      1.03 o
   6  -8   7      245.01      257.90     12.22 o
   7  -8   7      256.32      273.15     28.41 o
   8  -8   7      149.70      173.25     16.44 o
  -7  -7   7       63.85       58.51     11.56 o
  -6  -7   7        0.73        6.32      6.32 o
  -5  -7   7      225.56      277.35     17.17 o
  -4  -7   7       11.74        3.43      3.95 o
  -3  -7   7        0.76       -0.51      1.88 o
  -2  -7   7        0.04        1.11      1.29 o
  -1  -7   7     1424.07     1506.89     27.03 o
   0  -7   7       95.54      102.41      4.11 o
   1  -7   7     2246.49     2396.40     49.02 o
   2  -7   7     2591.96     2788.68     91.45 o
   3  -7   7       26.63       28.34      3.18 o
   4  -7   7     3074.57     3319.25     57.56 o
   5  -7   7      372.43      424.57      9.42 o
   6  -7   7        1.76        5.02      1.80 o
   7  -7   7       26.94       21.14      3.81 o
   8  -7   7      873.71     1069.60     38.22 o
  -7  -6   7        6.39        3.66      6.82 o
  -6  -6   7       61.09       49.35      8.67 o
  -5  -6   7       12.34       15.78      5.26 o
  -4  -6   7        5.04        9.84      4.12 o
  -3  -6   7      607.38      639.35     19.56 o
  -2  -6   7      129.04      120.18     10.34 o
  -1  -6   7       37.97       39.67      2.70 o
   0  -6   7      396.29      383.51      8.84 o
   1  -6   7      389.12      386.13      9.92 o
   2  -6   7     1127.19     1214.53     23.09 o
   3  -6   7      306.75      319.31     12.55 o
   4  -6   7     1256.40     1261.41     34.64 o
   5  -6   7        0.17        1.97      1.50 o
   6  -6   7      594.53      653.34     18.39 o
   7  -6   7       15.86       16.65     12.52 o
   8  -6   7      168.39      174.32     17.16 o
  -8  -5   7       71.15       80.42     14.88 o
  -7  -5   7      128.47      144.86     13.61 o
  -6  -5   7       11.28       -0.79      5.51 o
  -5  -5   7       35.37       30.07      4.88 o
  -4  -5   7      206.17      207.03     12.66 o
  -3  -5   7      911.96      964.92     35.17 o
  -2  -5   7       24.07       31.40      3.60 o
  -1  -5   7       76.59       81.92      4.41 o
   0  -5   7      211.82      209.87      4.59 o
   1  -5   7      165.23      154.54      6.68 o
   2  -5   7     3846.47     4169.45     95.22 o
   3  -5   7       51.51       46.59      1.77 o
   4  -5   7      153.41      152.50      4.12 o
   5  -5   7      419.43      450.60     10.25 o
   6  -5   7        3.86        0.90      1.80 o
   7  -5   7      190.02      179.84      9.03 o
   8  -5   7       91.55      105.55     11.83 o
  -8  -4   7        6.03       -7.30      7.82 o
  -7  -4   7      161.07      170.26     14.61 o
  -6  -4   7        1.80        3.66      4.97 o
  -5  -4   7      314.04      304.06     16.01 o
  -4  -4   7      733.32      786.73     24.01 o
  -3  -4   7      186.52      192.75     10.77 o
  -2  -4   7      546.75      562.04     15.12 o
  -1  -4   7     2919.16     3036.33     57.51 o
   0  -4   7      110.17      114.50      3.20 o
   1  -4   7        1.08        2.15      1.31 o
   2  -4   7     5249.44     5618.20     94.10 o
   3  -4   7       78.31       71.59      2.88 o
   4  -4   7      189.62      173.62      4.34 o
   5  -4   7        1.50        3.29      1.54 o
   6  -4   7      158.52      136.38      9.75 o
   7  -4   7       91.35       84.77      6.22 o
   8  -4   7        4.97        2.18      3.65 o
  -8  -3   7        2.63       -1.29     10.37 o
  -7  -3   7       23.02       18.71      7.00 o
  -6  -3   7      182.65      161.51     12.24 o
  -5  -3   7      845.76      919.41     26.91 o
  -4  -3   7      569.82      561.12     17.78 o
  -3  -3   7     1005.86      994.97     26.06 o
  -2  -3   7     2311.11     2374.62     56.56 o
  -1  -3   7        0.60        1.69      1.09 o
   0  -3   7     2245.77     2276.65     37.90 o
   1  -3   7      223.30      234.40      5.97 o
   2  -3   7      363.93      388.30      6.98 o
   3  -3   7        3.21        2.09      1.10 o
   4  -3   7     1134.78     1149.07     19.40 o
   5  -3   7       44.44       36.63      2.77 o
   6  -3   7      171.57      180.36      8.51 o
   7  -3   7       40.98       46.76      5.01 o
   8  -3   7      339.52      337.65     15.89 o
  -8  -2   7        1.14        2.06      6.46 o
  -7  -2   7       12.57       20.70      6.98 o
  -6  -2   7      118.15       98.65      9.85 o
  -5  -2   7      177.44      173.83     11.93 o
  -4  -2   7     4288.29     4664.79    112.25 o
  -3  -2   7       16.21       11.25      2.39 o
  -2  -2   7     1166.31     1193.20     29.43 o
  -1  -2   7     1431.47     1520.99     35.87 o
   0  -2   7      607.49      641.38     14.18 o
   1  -2   7      309.07      301.50      8.01 o
   2  -2   7     1268.23     1305.17     20.41 o
   3  -2   7      303.68      292.57      9.48 o
   4  -2   7      251.54      249.55      5.87 o
   5  -2   7     1193.68     1325.63     23.35 o
   6  -2   7       33.09       41.85      4.59 o
   7  -2   7        7.88        5.84      3.30 o
   8  -2   7      107.19      113.46      8.57 o
  -8  -1   7        1.43       -6.94      6.94 o
  -7  -1   7      179.82      189.30     14.18 o
  -6  -1   7      160.12      138.12     10.33 o
  -5  -1   7        9.24        4.54      6.67 o
  -4  -1   7     1496.60     1530.35     39.73 o
  -3  -1   7      191.39      186.17      8.01 o
  -2  -1   7      546.73      535.64     15.10 o
  -1  -1   7      162.81      159.53      5.79 o
   0  -1   7      283.14      341.47     10.46 o
   1  -1   7      456.58      441.75      8.35 o
   2  -1   7       66.82       65.75      3.74 o
   3  -1   7       29.74       31.16      2.23 o
   4  -1   7       17.63       16.90      2.94 o
   5  -1   7        7.11        6.84      2.23 o
   6  -1   7      175.94      182.79     13.76 o
   7  -1   7      118.33      123.14     13.61 o
   8  -1   7       99.73       79.63     11.20 o
  -8   0   7      294.49      254.44     20.27 o
  -7   0   7       11.02        7.44      6.15 o
  -6   0   7     1664.66     1785.89     70.13 o
  -5   0   7      125.38      115.86      7.19 o
  -4   0   7      279.35      275.95     10.04 o
  -3   0   7        1.40        2.57      3.41 o
  -2   0   7      341.73      351.49     11.32 o
  -1   0   7        7.96        6.30      2.89 o
   0   0   7        0.44        1.62      1.29 o
   1   0   7      382.90      417.59      8.79 o
   2   0   7       14.66       15.94      1.72 o
   3   0   7       28.93       35.09      2.99 o
   4   0   7       37.18       25.11      2.10 o
   5   0   7       77.48       80.54      6.10 o
   6   0   7      477.88      461.29     24.34 o
   7   0   7      178.38      184.64     15.59 o
   8   0   7       84.90       89.71     12.83 o
  -8   1   7      487.72      453.89     33.74 o
  -7   1   7       17.35        5.86      6.13 o
  -6   1   7     1172.16     1236.93     52.40 o
  -5   1   7       10.89        7.65      5.06 o
  -4   1   7     1887.10     1991.40     53.64 o
  -3   1   7     1174.44     1263.19     33.50 o
  -2   1   7       52.01       50.50      3.05 o
  -1   1   7     1130.27     1278.81     42.65 o
   0   1   7      456.75      503.91     12.08 o
   1   1   7        1.57        2.56      1.60 o
   2   1   7      192.71      174.14      7.07 o
   3   1   7        0.06       -1.12      2.60 o
   4   1   7     1755.79     1872.40     34.71 o
   5   1   7        0.90        1.39      3.28 o
   6   1   7        3.53       -2.16      4.57 o
   7   1   7      320.36      323.54     23.70 o
  -8   2   7      487.73      503.84     33.11 o
  -7   2   7       11.03       10.43      6.36 o
  -6   2   7       48.15       41.28      7.90 o
  -5   2   7      313.78      292.01     16.15 o
  -4   2   7       47.30       48.17      4.75 o
  -3   2   7       37.64       43.63      5.07 o
  -2   2   7      171.95      169.19      7.11 o
  -1   2   7        7.42       12.53      2.93 o
   0   2   7      473.90      459.53     13.01 o
   1   2   7      117.81      112.34      4.67 o
   2   2   7      622.90      631.30     12.71 o
   3   2   7      505.58      479.57     15.66 o
   4   2   7       68.14       65.67      2.69 o
   5   2   7      106.57      107.67     10.79 o
   6   2   7      337.39      381.10     22.72 o
   7   2   7       20.48        7.77     10.21 o
  -8   3   7        1.62        6.34     10.64 o
  -7   3   7      153.28      154.90     14.49 o
  -6   3   7       82.75       79.63      9.42 o
  -5   3   7        5.51       -2.81      4.07 o
  -4   3   7       56.31       54.27      7.94 o
  -3   3   7       26.62       22.88      3.60 o
  -2   3   7      129.31      141.85      7.32 o
  -1   3   7      559.69      604.83     19.77 o
   0   3   7      164.42      163.00      7.47 o
   1   3   7      823.63      823.05     20.64 o
   2   3   7        5.77        5.09      1.77 o
   3   3   7        2.16        5.07      4.80 o
   4   3   7       75.08       87.80      9.94 o
   5   3   7      779.69      880.78     40.41 o
   6   3   7       89.56       68.53     12.64 o
  -8   4   7        9.60       -2.54      7.34 o
  -7   4   7      195.66      178.12     14.74 o
  -6   4   7      407.59      403.34     23.51 o
  -5   4   7       31.60       17.88      7.40 o
  -4   4   7       27.15       18.05      3.72 o
  -3   4   7       76.09       67.14     13.10 o
  -2   4   7      520.16      554.46     23.64 o
  -1   4   7      181.82      158.75      9.68 o
   0   4   7      259.78      238.02     10.66 o
   1   4   7      446.18      416.98     13.84 o
   2   4   7        7.39        3.68      6.09 o
   3   4   7      517.10      521.59     16.26 o
   4   4   7        4.05        4.30      5.90 o
   5   4   7       54.37       43.80     11.02 o
   6   4   7       87.46       60.45     11.56 o
  -8   5   7      100.65       81.77     11.91 o
  -7   5   7       33.41       28.96      8.38 o
  -6   5   7      320.58      361.41     23.53 o
  -5   5   7        2.56        0.48      5.63 o
  -4   5   7        0.40       -1.29      4.88 o
  -3   5   7      176.96      188.76     12.45 o
  -2   5   7      288.02      263.44     14.61 o
  -1   5   7        1.68       12.26      4.97 o
   0   5   7      646.11      681.91     20.70 o
   1   5   7       33.73       19.93      2.13 o
   2   5   7      203.43      216.76     14.13 o
   3   5   7      786.06      762.59     39.24 o
   4   5   7        0.09        3.22      6.71 o
   5   5   7        9.12       15.05      8.07 o
  -7   6   7      189.99      185.52     18.10 o
  -6   6   7       23.54       20.03      5.23 o
  -5   6   7      113.82       97.09     10.81 o
  -4   6   7      223.64      206.82     14.76 o
  -3   6   7        2.61        3.37      5.20 o
  -2   6   7      142.94      151.82     12.28 o
  -1   6   7      807.16      893.12     36.36 o
   0   6   7       25.82       28.38      5.78 o
   1   6   7      334.33      328.96     12.81 o
   2   6   7       10.43       -3.72      7.46 o
   3   6   7      114.23       92.60     11.52 o
   4   6   7        0.54        4.55      7.77 o
  -7   7   7       32.45       14.30      8.69 o
  -6   7   7       35.97       24.38     11.29 o
  -5   7   7      121.25      103.16     11.89 o
  -4   7   7        0.01       -3.64      6.49 o
  -3   7   7      133.33      124.84     12.53 o
  -2   7   7       82.48       80.15      9.44 o
  -1   7   7        7.44       10.46      3.65 o
   0   7   7       27.20       17.78      6.35 o
   1   7   7      182.95      146.73     13.03 o
   2   7   7        0.50        4.80      6.94 o
   3   7   7      307.75      361.95     25.55 o
  -6   8   7      102.10       91.73     13.41 o
  -5   8   7       20.98       11.66      7.77 o
  -4   8   7       17.92       11.20     10.16 o
  -3   8   7      161.14      140.79     14.16 o
  -2   8   7       22.54        4.20      8.94 o
  -1   8   7        5.66        7.13      6.07 o
   0   8   7       98.57       68.18     10.62 o
   1   8   7        0.83       -1.06      6.40 o
   2   8   7       46.42       32.90      9.62 o
  -5   9   7       67.30       55.15     10.93 o
  -4   9   7       24.56       13.32     11.77 o
  -3   9   7      133.10       96.14     13.14 o
  -2   9   7       51.48       38.25      9.50 o
  -1   9   7      140.12      152.07     16.17 o
   0   9   7       28.74       12.24     11.43 o
   1   9   7      103.11      128.98     15.76 o
   1 -14   8      106.45       68.10     12.87 o
   2 -14   8       20.34       18.10     12.62 o
  -2 -13   8      142.10      135.42     16.42 o
  -1 -13   8      320.05      287.95     21.97 o
   0 -13   8        9.92       13.61      7.07 o
   1 -13   8      161.10      127.25     15.88 o
   2 -13   8      278.81      234.59     20.89 o
   3 -13   8       17.53       19.98      6.62 o
   4 -13   8      475.04      505.25     23.96 o
   5 -13   8       19.31        6.36      8.42 o
  -3 -12   8      208.62      209.77     18.08 o
  -2 -12   8       87.05       86.99     11.22 o
  -1 -12   8       12.28       11.58      7.00 o
   0 -12   8      465.76      485.09     27.27 o
   1 -12   8       12.00        9.85      6.57 o
   2 -12   8       32.27       26.67      8.25 o
   3 -12   8        0.21       -2.03      5.39 o
   4 -12   8       18.09        8.85     13.65 o
   5 -12   8      212.28      212.01     13.19 o
  -4 -11   8        1.02       -2.60      6.24 o
  -3 -11   8      421.66      502.47     22.94 o
  -2 -11   8       27.05       18.21      3.38 o
  -1 -11   8       97.79       98.14      6.20 o
   0 -11   8      111.42       78.14      5.25 o
   1 -11   8       23.39       16.40      6.84 o
   2 -11   8        0.25       -0.54      5.22 o
   3 -11   8      357.54      350.29     41.12 o
   4 -11   8       19.32        7.01      4.93 o
   5 -11   8       27.53       25.53      6.28 o
   6 -11   8        0.71       -5.61      8.17 o
  -5 -10   8      170.53      198.95     12.36 o
  -4 -10   8      314.77      353.95     20.83 o
  -3 -10   8      150.27      159.84     12.12 o
  -2 -10   8      686.50      710.48     18.64 o
  -1 -10   8       84.98       91.67      6.75 o
   0 -10   8       20.47       22.06      3.10 o
   1 -10   8        5.65       14.45      6.28 o
   2 -10   8      283.10      285.75     18.19 o
   3 -10   8        8.44       10.80      4.41 o
   4 -10   8        0.12       -4.68      4.68 o
   5 -10   8      132.70      121.93      8.62 o
   6 -10   8        1.50       -1.66      5.31 o
   7 -10   8      195.90      198.40     17.36 o
  -6  -9   8      383.25      449.02     29.68 o
  -5  -9   8      117.54      117.90     12.62 o
  -4  -9   8       17.04       21.17      4.18 o
  -3  -9   8      258.01      301.33     14.19 o
  -2  -9   8      315.54      372.77      9.57 o
  -1  -9   8       10.43       16.89      1.85 o
   0  -9   8      460.34      508.29     10.00 o
   1  -9   8      572.52      608.41     30.26 o
   3  -9   8        0.04       -0.64      2.97 o
   4  -9   8      106.41       88.96      7.41 o
   5  -9   8       57.73       34.63      5.44 o
   6  -9   8      660.35      640.33     21.69 o
   7  -9   8       99.87       89.11     12.01 o
  -6  -8   8       34.87       24.63      7.34 o
  -5  -8   8       53.64       39.91      9.71 o
  -3  -8   8       22.71       18.36      3.02 o
  -2  -8   8      118.73       98.45      4.11 o
  -1  -8   8      176.26      161.82      6.65 o
   0  -8   8       29.76       34.27      1.60 o
   1  -8   8      198.81      202.24     10.05 o
   2  -8   8      155.94      146.75      9.80 o
   3  -8   8      183.03      159.39      7.26 o
   4  -8   8     1024.82     1120.63     45.24 o
   5  -8   8       16.52       10.71      4.29 o
   6  -8   8     1309.86     1390.95     36.68 o
   7  -8   8      454.56      466.49     30.47 o
   8  -8   8      428.84      420.78     28.60 o
  -7  -7   8       35.89       40.22     10.19 o
  -6  -7   8       11.42       15.44      8.90 o
  -5  -7   8        0.08       11.02      5.24 o
  -4  -7   8      135.83      151.50      8.18 o
  -3  -7   8      144.32      127.70     18.36 o
  -2  -7   8        8.09        6.32      1.62 o
  -1  -7   8        0.89       -0.85      0.95 o
   0  -7   8       12.23       14.43      4.07 o
   1  -7   8      434.21      461.06     18.96 o
   2  -7   8      144.34      136.93      5.91 o
   3  -7   8        2.41        3.19      2.45 o
   4  -7   8        7.77        5.99      3.63 o
   5  -7   8      159.68      183.97      8.15 o
   6  -7   8      345.98      356.43     11.59 o
   7  -7   8       36.48       46.81      9.21 o
   8  -7   8       43.77       24.99     11.72 o
  -7  -6   8       21.16       18.79      7.84 o
  -6  -6   8       67.59       60.90      8.38 o
  -5  -6   8       89.83       71.48      8.65 o
  -4  -6   8        4.11        4.14      2.70 o
  -3  -6   8       17.16       23.44      3.77 o
  -2  -6   8      217.25      249.40      7.35 o
  -1  -6   8      762.21      806.40     15.97 o
   0  -6   8      375.41      410.36      9.72 o
   1  -6   8       92.21      100.39      4.67 o
   2  -6   8     1134.36     1189.53     29.45 o
   3  -6   8       80.07       68.81      4.33 o
   4  -6   8      149.76      165.57      6.32 o
   5  -6   8       56.84       48.91      3.27 o
   6  -6   8      391.21      417.54     15.23 o
   7  -6   8       58.26       70.27      5.84 o
   8  -6   8      194.87      207.09     16.84 o
  -7  -5   8       31.14       27.33      7.82 o
  -6  -5   8       55.30       49.55      8.09 o
  -5  -5   8      355.26      286.48     17.29 o
  -4  -5   8      155.43      168.96      8.36 o
  -3  -5   8      438.17      445.17     14.16 o
  -2  -5   8      114.27       94.53      4.62 o
  -1  -5   8      210.06      220.89      5.34 o
   0  -5   8      480.78      476.91      9.12 o
   1  -5   8        0.31        1.18      2.21 o
   2  -5   8     2292.06     2515.00    115.95 o
   3  -5   8      163.00      159.55      3.68 o
   4  -5   8     3365.04     3619.12     73.42 o
   5  -5   8      269.38      247.81     10.54 o
   6  -5   8        3.04       -1.21      2.41 o
   7  -5   8      587.50      602.23     21.36 o
   8  -5   8      221.71      243.64     12.85 o
  -8  -4   8       70.29       72.07     10.89 o
  -7  -4   8        3.71        0.00      5.97 o
  -6  -4   8      131.96      111.77     11.45 o
  -5  -4   8       73.21       62.96      7.30 o
  -4  -4   8        2.42        3.64      3.64 o
  -3  -4   8       28.74       27.28      4.46 o
  -2  -4   8      116.33      116.22      5.04 o
  -1  -4   8       21.77       20.83      2.10 o
   0  -4   8     1420.98     1441.17     31.20 o
   1  -4   8        0.79        0.51      1.04 o
   2  -4   8      939.08      964.80     23.60 o
   3  -4   8      467.95      452.70     10.68 o
   4  -4   8      151.09      141.55      4.07 o
   5  -4   8       96.99       95.95      3.77 o
   6  -4   8      108.73       96.58      4.88 o
   7  -4   8       58.03       63.42      7.61 o
   8  -4   8       95.42       96.57      7.89 o
  -8  -3   8        0.87       -7.23      7.23 o
  -7  -3   8       42.85       41.91      9.83 o
  -6  -3   8        1.02        3.89      5.18 o
  -5  -3   8      172.77      169.52      8.93 o
  -4  -3   8      181.44      168.53      7.15 o
  -3  -3   8      100.64      102.14      7.50 o
  -2  -3   8     1074.17     1031.48     36.81 o
  -1  -3   8        7.11        6.74      1.47 o
   0  -3   8      205.37      215.56      5.08 o
   1  -3   8     2279.42     2412.10     44.03 o
   2  -3   8      262.64      256.10      6.39 o
   3  -3   8       14.65       15.61      1.81 o
   4  -3   8       90.28       86.34      3.52 o
   5  -3   8      305.56      303.95     11.37 o
   6  -3   8        8.30        6.85      2.60 o
   7  -3   8     1158.00     1282.92     37.86 o
   8  -3   8       17.37       14.32      5.70 o
  -8  -2   8        6.07        3.87      7.21 o
  -7  -2   8       26.91       27.56      9.79 o
  -6  -2   8        0.72       -3.62      4.64 o
  -5  -2   8       19.10       18.82      3.94 o
  -4  -2   8      589.67      617.06     27.05 o
  -3  -2   8        1.12       -1.18      1.99 o
  -2  -2   8     3784.55     3889.85     91.86 o
  -1  -2   8       10.03       15.13      2.62 o
   0  -2   8      148.75      163.07      5.01 o
   1  -2   8      155.50      156.69      5.71 o
   2  -2   8     3144.96     3379.41     66.74 o
   3  -2   8       42.99       43.51      2.36 o
   4  -2   8      786.90      797.55     15.84 o
   5  -2   8      422.72      409.13     11.63 o
   6  -2   8        0.05        1.20      3.38 o
   7  -2   8      399.13      449.38     18.55 o
   8  -2   8        2.03       -5.82      5.82 o
  -8  -1   8      297.77      320.82     24.88 o
  -7  -1   8       17.17       26.40      8.98 o
  -6  -1   8      129.79      134.63     11.04 o
  -5  -1   8      164.46      170.05     11.83 o
  -4  -1   8     2789.39     2990.94     76.49 o
  -3  -1   8      545.69      552.21     18.06 o
  -2  -1   8      287.37      279.83      9.66 o
  -1  -1   8      194.00      204.46      7.86 o
   0  -1   8       59.41       46.73      2.72 o
   1  -1   8      205.06      219.58      6.35 o
   2  -1   8      396.53      382.25      8.40 o
   3  -1   8     1315.85     1427.35     35.11 o
   4  -1   8      241.39      231.33      6.52 o
   5  -1   8      896.81      897.61     22.18 o
   6  -1   8      215.80      197.26     13.43 o
   7  -1   8       15.31       15.46      6.40 o
  -8   0   8       40.53       36.48      9.44 o
  -7   0   8        4.50       13.01      8.67 o
  -6   0   8        6.57       12.76      7.40 o
  -5   0   8      525.47      560.79     27.21 o
  -4   0   8     1414.10     1483.65     45.89 o
  -3   0   8       92.96       78.51      8.12 o
  -2   0   8      193.64      174.33      5.95 o
  -1   0   8     2250.30     2451.38     59.88 o
   0   0   8      328.14      376.78     12.06 o
   1   0   8     1168.77     1194.14     22.26 o
   2   0   8       16.16       17.26      2.02 o
   3   0   8       22.40       20.78      3.23 o
   4   0   8       86.30       80.83      6.82 o
   5   0   8      936.27     1013.02     41.30 o
   6   0   8       72.83       68.07      8.85 o
   7   0   8      606.26      672.37     40.60 o
  -7   1   8        3.53       -3.06      5.84 o
  -6   1   8       38.83       30.78      7.38 o
  -5   1   8      195.27      183.21     11.49 o
  -4   1   8      261.97      268.81     12.14 o
  -3   1   8      377.31      371.10     23.59 o
  -2   1   8      102.36       87.52      5.68 o
  -1   1   8       49.26       49.43      6.97 o
   0   1   8       15.56       12.01      2.60 o
   1   1   8      238.13      220.08      6.03 o
   2   1   8      169.13      171.36      5.89 o
   3   1   8     1304.95     1400.37     38.81 o
   4   1   8       81.37       77.52      6.33 o
   5   1   8       60.94       53.42      7.52 o
   6   1   8      533.08      549.73     33.42 o
   7   1   8        4.98       10.95      7.21 o
  -8   2   8       74.66       59.51     11.14 o
  -7   2   8       11.83        5.07      6.59 o
  -6   2   8      110.63       73.13      9.15 o
  -5   2   8        0.26        1.27      4.07 o
  -4   2   8       88.21       84.04      8.19 o
  -3   2   8      618.18      650.62     20.57 o
  -2   2   8      204.64      216.79      9.33 o
  -1   2   8       45.30       55.49      4.70 o
   0   2   8        0.25       -2.03      2.03 o
   1   2   8        0.07        3.03      2.66 o
   2   2   8       14.40       14.62      2.04 o
   3   2   8        2.16       -2.75      3.47 o
   4   2   8      136.29      140.60      5.64 o
   5   2   8        0.04       12.62      6.17 o
   6   2   8        9.91        7.23      6.69 o
  -8   3   8      135.24      102.60     13.16 o
  -7   3   8      498.13      549.11     34.05 o
  -6   3   8       79.05       67.51      9.64 o
  -5   3   8      345.83      347.90     20.97 o
  -4   3   8      177.27      177.33     13.59 o
  -3   3   8      753.08      783.23     32.68 o
  -2   3   8      586.38      597.34     26.67 o
  -1   3   8     3367.89     3829.93     96.40 o
   0   3   8        8.14        8.21      2.40 o
   1   3   8     1121.10     1183.05     23.86 o
   2   3   8      132.93      126.72      7.60 o
   3   3   8        0.01        4.53      6.94 o
   4   3   8      240.66      242.47     16.40 o
   5   3   8       39.29       58.70     11.54 o
   6   3   8       18.19        5.36      7.77 o
  -7   4   8       31.21       49.37     12.41 o
  -6   4   8       48.84       44.46      8.65 o
  -5   4   8      356.23      333.29     20.25 o
  -4   4   8       10.14       17.96      5.90 o
  -3   4   8     1337.23     1552.34     59.20 o
  -2   4   8        5.57       10.12      4.93 o
  -1   4   8      268.63      246.67     14.68 o
   0   4   8      609.72      661.09     20.23 o
   1   4   8       28.37       31.34      3.36 o
   2   4   8      145.00      138.60     11.99 o
   3   4   8        1.28       -0.54      5.07 o
   4   4   8      530.52      639.41     33.20 o
   5   4   8      167.41      167.75     17.19 o
  -7   5   8      227.32      217.80     19.83 o
  -6   5   8       14.23        5.09      6.63 o
  -4   5   8       10.41        5.15      5.15 o
  -3   5   8       20.55       14.01      6.22 o
  -2   5   8      102.78       96.78     10.19 o
  -1   5   8      267.42      291.51     12.09 o
   0   5   8       14.15        9.84      3.02 o
   1   5   8       41.74       31.48      3.94 o
   2   5   8      650.41      684.80     33.20 o
   3   5   8       59.54       41.45      8.29 o
   4   5   8       45.29       51.97      9.64 o
   5   5   8      206.13      172.28     18.00 o
  -7   6   8      351.86      374.19     19.07 o
  -6   6   8        6.30       -6.90      6.90 o
  -5   6   8       64.77       72.48     10.56 o
  -4   6   8        3.66       12.16      7.25 o
  -3   6   8       83.15       97.38     10.95 o
  -2   6   8      275.13      306.81     19.46 o
  -1   6   8       35.41       35.26      4.93 o
   0   6   8        9.22        8.53      3.16 o
   1   6   8        8.19        1.66      3.53 o
   2   6   8        7.16        1.60      6.40 o
   3   6   8       48.85       26.23      8.83 o
   4   6   8       35.90       20.64      9.10 o
  -6   7   8       34.87       33.11     10.02 o
  -5   7   8      148.99      138.69     15.53 o
  -4   7   8       17.54        9.35      9.87 o
  -3   7   8       67.88       62.77     10.21 o
  -2   7   8      281.66      333.58     21.39 o
  -1   7   8        0.36       -1.66      5.15 o
   0   7   8       20.34       15.40      7.71 o
   1   7   8       19.22        8.79      7.19 o
   2   7   8        3.95        2.14      9.62 o
   3   7   8       58.71       28.14      9.92 o
  -5   8   8      193.13      233.55     21.08 o
  -4   8   8      551.90      812.53     46.02 o
  -3   8   8       60.18       47.81     10.25 o
  -2   8   8       31.73       41.99      9.50 o
  -1   8   8      206.32      189.97     17.79 o
   0   8   8        2.66       -6.65     10.39 o
   1   8   8       18.43        9.35      7.75 o
  -2   9   8       51.42       35.50     10.06 o
  -1 -13   9        0.05        4.82     10.75 o
   0 -13   9      279.33      269.08     21.97 o
   1 -13   9      127.49       77.18     11.72 o
   2 -13   9       27.01       18.92      8.77 o
   3 -13   9        3.14        1.10      9.08 o
   4 -13   9      291.63      299.87     16.82 o
  -3 -12   9       50.48       56.04     10.23 o
  -2 -12   9        0.88       22.74      7.67 o
  -1 -12   9      301.59      273.80     21.16 o
   0 -12   9      524.12      601.78     33.61 o
   1 -12   9        4.95       10.62      6.82 o
   2 -12   9      556.57      540.26     31.91 o
   3 -12   9       61.11       30.02     11.02 o
   4 -12   9      107.87      100.04     13.51 o
   5 -12   9        0.03        5.22      6.14 o
  -4 -11   9       37.78       23.88     10.27 o
  -3 -11   9       12.55       23.77      6.75 o
  -2 -11   9      858.29     1032.15     45.42 o
  -1 -11   9       47.02       31.32      8.23 o
   0 -11   9      543.04      543.85     29.43 o
   1 -11   9       68.64       43.80      8.44 o
   2 -11   9      448.05      431.31     25.30 o
   3 -11   9       66.91       46.31      9.37 o
   4 -11   9      340.52      378.79     29.66 o
   5 -11   9      144.49      125.87     10.09 o
   6 -11   9      162.21      160.96     27.20 o
  -5 -10   9       31.63       12.53      7.32 o
  -4 -10   9       42.36       48.61      4.80 o
  -3 -10   9       16.08       14.19      3.97 o
  -2 -10   9      191.87      195.34     10.07 o
  -1 -10   9      111.99      111.50      4.93 o
   0 -10   9      321.83      363.99     19.87 o
   1 -10   9       59.04       45.58      7.88 o
   2 -10   9       18.10        2.47      5.76 o
   3 -10   9      434.62      404.73     22.93 o
   4 -10   9       35.34       29.48      6.21 o
   5 -10   9     1276.89     1413.97     50.45 o
   6 -10   9       19.46       23.36      6.27 o
  -5  -9   9       14.31       13.81      5.86 o
  -4  -9   9      504.59      592.83     30.59 o
  -3  -9   9      376.18      420.55     14.64 o
  -2  -9   9       60.80       48.08      3.36 o
  -1  -9   9       25.69       21.21      2.90 o
   0  -9   9      824.89      915.49     72.10 o
   1  -9   9       59.83       41.63      7.57 o
   2  -9   9      322.19      319.88     18.35 o
   3  -9   9       18.84       11.58      5.51 o
   4  -9   9       52.55       45.96      6.29 o
   5  -9   9       53.10       45.90      6.46 o
   6  -9   9       19.52       17.69      5.42 o
   7  -9   9      202.85      214.97     19.04 o
  -6  -8   9      200.07      228.88     19.08 o
  -5  -8   9        0.53        0.00      4.97 o
  -4  -8   9      283.95      331.67     20.02 o
  -3  -8   9       82.18       80.62      5.38 o
  -2  -8   9     1012.23     1205.38     27.29 o
  -1  -8   9        2.59        3.94      1.27 o
   0  -8   9       83.47       71.76      5.66 o
   1  -8   9     1254.19     1234.57     34.19 o
   2  -8   9       90.25       81.32      9.83 o
   3  -8   9       51.54       32.20      8.25 o
   4  -8   9      591.66      671.34     21.30 o
   5  -8   9        6.89        2.09      3.79 o
   6  -8   9        1.94        3.98      4.48 o
   7  -8   9      222.08      220.15     17.79 o
  -6  -7   9      553.68      673.95     43.15 o
  -5  -7   9       50.80       46.21      7.84 o
  -3  -7   9       89.27      105.49      4.87 o
  -2  -7   9      145.78      174.23      5.98 o
  -1  -7   9      449.07      426.91     10.91 o
   0  -7   9      776.53      822.45     24.02 o
   1  -7   9     1359.21     1478.05     57.10 o
   2  -7   9       39.95       29.85      4.97 o
   3  -7   9     1341.95     1323.69     49.60 o
   4  -7   9      110.38      103.35      8.15 o
   5  -7   9      300.48      342.00     13.16 o
   6  -7   9      107.70      117.56      8.66 o
   7  -7   9        9.01        5.32      9.89 o
  -7  -6   9       18.45       28.04      8.56 o
  -6  -6   9       56.43       35.11      7.82 o
  -5  -6   9      336.43      369.33     19.91 o
  -4  -6   9       92.59       84.22      5.86 o
  -3  -6   9        2.38        3.23      2.37 o
  -2  -6   9      195.74      202.87      6.75 o
  -1  -6   9      773.65      779.78     15.50 o
   0  -6   9       36.33       36.64      3.56 o
   1  -6   9     1597.84     1627.54     45.28 o
   2  -6   9        4.19        0.88      2.94 o
   3  -6   9       86.74       78.50     10.41 o
   4  -6   9      153.08      147.97      4.02 o
   5  -6   9       19.33       16.98      2.41 o
   6  -6   9      272.02      275.75     10.79 o
   7  -6   9      583.07      643.52     37.39 o
   8  -6   9       54.57       50.99     10.60 o
  -7  -5   9        9.68       -1.29      9.85 o
  -6  -5   9        0.01       -1.04      7.77 o
  -5  -5   9      317.91      298.05     17.73 o
  -4  -5   9      215.30      222.07      9.95 o
  -3  -5   9      466.13      457.45     15.09 o
  -2  -5   9      963.00     1032.98     28.37 o
  -1  -5   9      255.26      249.42      6.61 o
   0  -5   9      105.52       97.83      3.72 o
   1  -5   9      281.66      270.78      8.15 o
   2  -5   9      126.31      102.31      7.99 o
   3  -5   9       14.49       14.72      3.46 o
   4  -5   9        4.82        3.49      1.86 o
   5  -5   9       10.01        2.77      1.42 o
   6  -5   9       49.71       49.68      5.15 o
   7  -5   9        4.50        4.17      6.82 o
   8  -5   9       89.77       73.19     11.83 o
  -7  -4   9       36.53       24.53      8.00 o
  -6  -4   9      444.19      454.14     24.65 o
  -5  -4   9      402.67      425.56     22.07 o
  -4  -4   9       23.44       16.48      3.35 o
  -3  -4   9      371.70      386.25     13.16 o
  -2  -4   9       60.15       63.19      3.98 o
  -1  -4   9       28.06       21.24      3.54 o
   0  -4   9      138.94      132.83      5.30 o
   1  -4   9      142.81      147.84      4.00 o
   2  -4   9      226.38      231.24      7.34 o
   3  -4   9      366.66      365.48      9.09 o
   4  -4   9       72.54       74.78      6.14 o
   5  -4   9      201.19      185.87      5.64 o
   6  -4   9       71.78       62.55      4.86 o
   7  -4   9      116.49       98.39      6.99 o
  -8  -3   9        9.88       10.79      9.00 o
  -7  -3   9      297.80      320.30     21.66 o
  -6  -3   9        4.97       10.81      7.46 o
  -5  -3   9      598.41      601.60     27.69 o
  -4  -3   9        2.40       -1.75      5.29 o
  -3  -3   9       43.66       34.30      7.38 o
  -2  -3   9      316.14      299.68      9.86 o
  -1  -3   9      326.54      334.02      8.84 o
   0  -3   9      924.11      975.55     18.09 o
   1  -3   9      584.27      607.62     11.87 o
   2  -3   9      110.54      106.95      5.43 o
   3  -3   9       37.72       33.97      2.22 o
   4  -3   9      339.34      337.39      9.68 o
   5  -3   9       60.21       54.42      7.48 o
   6  -3   9      182.74      161.43     12.34 o
   7  -3   9      572.84      659.50     25.91 o
  -8  -2   9      228.67      231.21     20.77 o
  -7  -2   9        6.53        1.79      6.65 o
  -6  -2   9       41.00       50.72      9.73 o
  -5  -2   9      310.69      299.11     16.96 o
  -4  -2   9      200.75      181.29      8.55 o
  -3  -2   9     1363.37     1475.01     39.03 o
  -2  -2   9     1342.95     1421.31     36.24 o
  -1  -2   9       26.04       20.56      3.57 o
   0  -2   9      443.36      463.05     12.42 o
   1  -2   9       25.74       21.39      2.53 o
   2  -2   9       36.53       37.93      2.79 o
   3  -2   9      316.84      309.27      8.66 o
   4  -2   9        1.66        1.55      4.04 o
   5  -2   9      176.25      161.08      7.63 o
   6  -2   9      123.26      133.12      7.76 o
   7  -2   9       81.20       85.37     11.41 o
  -8  -1   9        0.02       -4.59      8.15 o
  -7  -1   9       49.25       29.58      8.17 o
  -6  -1   9        1.77       -4.84      4.84 o
  -5  -1   9      213.31      224.41     14.07 o
  -4  -1   9      101.32       83.49      7.39 o
  -3  -1   9       10.42        4.89      2.54 o
  -2  -1   9       22.97       17.45      2.40 o
  -1  -1   9        0.17        2.86      1.84 o
   0  -1   9       46.40       47.65      3.94 o
   1  -1   9      361.91      372.51      8.71 o
   2  -1   9        3.16        1.44      1.61 o
   3  -1   9      118.99      112.33      5.03 o
   4  -1   9      277.95      279.79     10.92 o
   5  -1   9       53.48       52.82      7.34 o
   6  -1   9       65.34       72.02      8.81 o
   7  -1   9      175.24      209.42     18.67 o
  -8   0   9       43.50       39.35      9.89 o
  -7   0   9      140.43      120.10     12.70 o
  -6   0   9        4.01        4.82      5.34 o
  -5   0   9       85.94       59.49      8.15 o
  -4   0   9      286.22      288.97     16.97 o
  -3   0   9       22.05       20.02      3.47 o
  -2   0   9      290.23      294.12     11.23 o
  -1   0   9       98.43      103.27      8.19 o
   0   0   9      159.16      156.79      8.13 o
   1   0   9      495.50      502.16     11.10 o
   2   0   9      688.78      693.02     14.17 o
   3   0   9     1205.66     1260.09     29.53 o
   4   0   9      268.78      295.81     11.98 o
   5   0   9      502.70      553.81     19.52 o
   6   0   9      217.23      212.50     17.67 o
   7   0   9       27.98       24.22      7.71 o
  -8   1   9       64.47       43.51     11.12 o
  -7   1   9        2.33        8.85      7.34 o
  -6   1   9      172.22      154.55     12.95 o
  -5   1   9       71.60       61.17      8.13 o
  -4   1   9       44.47       38.97      6.88 o
  -3   1   9      271.98      261.09      8.79 o
  -2   1   9      434.54      499.83     16.45 o
  -1   1   9      916.31      966.44     27.43 o
   0   1   9       86.39       97.45      4.65 o
   1   1   9       32.36       27.07      2.79 o
   2   1   9       64.56       52.61      3.29 o
   3   1   9      144.78      125.59      5.78 o
   4   1   9       36.54       30.35      4.09 o
   5   1   9       90.84       92.56     10.19 o
   6   1   9      138.12      115.03     13.37 o
  -8   2   9        0.91       -6.05      8.58 o
  -7   2   9        1.44        6.07      7.32 o
  -6   2   9        8.84       11.64      8.61 o
  -5   2   9      145.61      124.63     12.20 o
  -4   2   9      242.66      242.06     15.63 o
  -3   2   9       38.00       34.40      7.44 o
  -2   2   9       38.26       36.72      4.90 o
  -1   2   9      284.16      242.76     31.19 o
   0   2   9        4.25        3.58      2.64 o
   1   2   9      688.52      697.23     15.70 o
   2   2   9      533.90      544.81     18.92 o
   3   2   9       40.97       33.36      6.67 o
   4   2   9      433.36      408.70     23.14 o
   5   2   9        0.51       -0.27      5.34 o
  -6   3   9       89.00       69.09     10.64 o
  -5   3   9       16.93        9.92      6.11 o
  -4   3   9      349.98      402.07     20.85 o
  -3   3   9      901.02      992.90     40.84 o
  -2   3   9       79.11       75.02      9.35 o
  -1   3   9      361.74      339.28     13.02 o
   0   3   9      590.50      626.96     19.34 o
   1   3   9       17.23       10.40      2.69 o
   2   3   9      179.73      187.84      8.66 o
   3   3   9       52.78       54.21      9.62 o
   4   3   9        9.37       -0.54      5.88 o
   5   3   9      213.42      210.83     19.04 o
  -7   4   9       30.72       17.67      8.83 o
  -6   4   9        3.29       -2.54      6.34 o
  -5   4   9       11.28       15.55      6.63 o
  -3   4   9      232.03      185.77     14.28 o
  -2   4   9       79.08       61.01      8.09 o
  -1   4   9      172.55      173.37      9.01 o
   0   4   9      226.79      232.97     21.26 o
   1   4   9       48.00       43.95      5.22 o
   2   4   9      137.79      116.01     11.47 o
   3   4   9        8.60        6.15      5.61 o
   4   4   9       41.67       33.42     10.98 o
   5   4   9        1.22        4.01      7.21 o
  -6   5   9       19.83       17.29      8.65 o
  -5   5   9      249.98      257.79     20.31 o
  -4   5   9       88.45       88.20     11.37 o
  -3   5   9        5.14        7.03      5.72 o
  -2   5   9      103.87      110.79     10.77 o
  -1   5   9      290.14      264.00     24.28 o
   0   5   9       16.23       16.28      4.89 o
   1   5   9        0.55        5.73      4.33 o
   2   5   9      345.37      356.69     24.11 o
   3   5   9       15.69       -4.82      6.69 o
   4   5   9      127.90      112.12     14.47 o
  -6   6   9      357.19      425.87     30.56 o
  -5   6   9        4.87       -1.54      7.71 o
  -4   6   9       38.98       21.76      8.56 o
  -3   6   9       26.38       29.00     10.19 o
  -2   6   9      146.55      132.84     13.18 o
  -1   6   9        0.84        8.41      4.82 o
   0   6   9      606.82      690.33     36.31 o
   1   6   9       32.79       24.03      8.81 o
   2   6   9      137.54      145.34     16.34 o
   3   6   9       69.51       73.13     14.47 o
  -5   7   9       21.04       -6.71      7.75 o
  -4   7   9       66.46       50.78     11.20 o
  -3   7   9       60.25       55.62     12.87 o
  -2   7   9       35.31       44.02      6.36 o
   0   7   9        6.24       12.53      7.73 o
   1   7   9        5.23       15.80      8.29 o
  -3   8   9       97.12       79.30     12.66 o
  -2   8   9       87.74       76.87     12.47 o
  -1   8   9        1.87        8.79      7.98 o
  -1 -13  10       72.34       67.18     11.99 o
   0 -13  10        0.21        8.61      7.55 o
   1 -13  10       41.31       46.73     12.76 o
   2 -13  10      182.33      169.32     17.52 o
   3 -13  10      100.09       93.41     14.57 o
  -2 -12  10        0.34        0.27      7.07 o
  -1 -12  10      144.40      184.31     17.54 o
   0 -12  10       31.39       20.39      7.79 o
   1 -12  10        1.59        0.00      6.78 o
   2 -12  10       13.32        3.82      6.84 o
   3 -12  10      140.48      129.56     14.86 o
   4 -12  10       15.39       33.61     12.41 o
  -3 -11  10       14.60        5.45      8.40 o
  -2 -11  10       43.79       55.13      6.45 o
  -1 -11  10       22.79       28.23      5.75 o
   0 -11  10       98.39       70.30     11.22 o
   1 -11  10      102.15       77.99     11.10 o
   2 -11  10        0.21        0.27      6.01 o
   3 -11  10       13.67       -6.34      6.34 o
   4 -11  10      181.64      178.18     17.11 o
   5 -11  10       23.22       11.68     10.03 o
   6 -11  10       98.06      112.97     16.50 o
  -4 -10  10      120.60      138.88     10.01 o
  -3 -10  10       87.27       95.43      9.05 o
  -2 -10  10       99.42       92.72     25.28 o
  -1 -10  10       14.39        8.78      3.86 o
   0 -10  10      107.29       95.89      7.09 o
   1 -10  10        0.16        2.97      5.94 o
   2 -10  10      561.95      603.18     29.85 o
   3 -10  10      401.56      376.73     23.16 o
   4 -10  10        0.13        2.47      6.07 o
   5 -10  10      981.97     1074.17     45.22 o
   6 -10  10       31.64       36.00      7.16 o
  -5  -9  10        1.94        4.44      5.92 o
  -4  -9  10       49.21       41.69     13.75 o
  -3  -9  10        3.90       -1.51      2.68 o
  -2  -9  10        8.96        8.77      3.28 o
  -1  -9  10        2.15        1.58      2.22 o
   0  -9  10      178.33      190.02      9.86 o
   1  -9  10      119.46      128.27     11.58 o
   2  -9  10       45.85       29.99      7.09 o
   3  -9  10     1623.74     1757.27     70.32 o
   4  -9  10      178.14      168.26     14.36 o
   5  -9  10      115.06       97.60     18.49 o
   6  -9  10       42.46       31.80      6.32 o
   7  -9  10      658.58      739.85     43.51 o
  -5  -8  10       43.47       36.36      7.79 o
  -4  -8  10       68.39       57.70      8.85 o
  -3  -8  10        0.20        2.31      3.05 o
  -2  -8  10      100.91       83.57      4.90 o
  -1  -8  10       41.30       48.24      2.71 o
   0  -8  10       59.50       54.15      5.09 o
   1  -8  10        5.82       -0.26      3.49 o
   2  -8  10      129.91      127.46     11.14 o
   3  -8  10      828.59      788.84     34.94 o
   4  -8  10       34.21       36.67      8.81 o
   5  -8  10      736.23      789.21     26.74 o
   6  -8  10      209.32      197.78     12.03 o
   7  -8  10       19.99       28.38     16.36 o
  -6  -7  10        5.47        2.33      5.70 o
  -5  -7  10        0.35       14.26      7.77 o
  -4  -7  10      106.66       96.47      9.62 o
  -3  -7  10       18.58       17.06      3.79 o
  -2  -7  10      272.60      260.82     12.90 o
  -1  -7  10      195.01      212.65      6.73 o
   0  -7  10      363.26      397.47     19.23 o
   1  -7  10       93.17       78.16      6.35 o
   2  -7  10       17.46        8.67      6.78 o
   3  -7  10       54.67       45.48      6.86 o
   4  -7  10      348.54      345.28     19.31 o
   5  -7  10      102.47      108.39      7.65 o
   6  -7  10      207.18      195.67     16.44 o
   7  -7  10       16.75        8.47      4.91 o
  -6  -6  10      146.71      144.76     14.24 o
  -5  -6  10      190.59      197.07     15.05 o
  -4  -6  10        0.78       -5.43      5.43 o
  -3  -6  10      261.67      271.58     12.17 o
  -2  -6  10     1260.79     1431.58     32.46 o
  -1  -6  10      101.63       77.60      3.37 o
   0  -6  10       85.92       95.69      6.03 o
   1  -6  10     3477.70     3644.20    124.07 o
   2  -6  10        3.23        2.97      4.30 o
   3  -6  10      591.39      630.24     27.94 o
   4  -6  10      229.69      223.13     10.40 o
   5  -6  10      166.38      157.74      8.02 o
   6  -6  10      229.66      258.88     13.01 o
   7  -6  10      331.24      328.67     22.70 o
  -7  -5  10       65.07       52.80     10.83 o
  -6  -5  10       79.95       68.80     11.60 o
  -5  -5  10        7.92        1.54      4.64 o
  -4  -5  10       91.90       83.10      8.50 o
  -3  -5  10      753.93      839.66     25.24 o
  -2  -5  10        1.01        0.45      1.53 o
  -1  -5  10      948.72      976.90     19.26 o
   0  -5  10       59.09       62.21      5.89 o
   1  -5  10      293.60      292.65      8.58 o
   2  -5  10     1319.13     1343.75     25.91 o
   3  -5  10     1105.29     1174.01     26.63 o
   4  -5  10       48.83       48.56      2.85 o
   5  -5  10      183.70      185.05      8.13 o
   6  -5  10      570.90      630.49     34.05 o
   7  -5  10      199.14      181.67     14.82 o
  -7  -4  10       46.02       31.32      8.98 o
  -6  -4  10        6.01       -3.35      5.65 o
  -5  -4  10       66.49       52.34      7.71 o
  -4  -4  10        1.36       -2.06      3.85 o
  -3  -4  10        5.70        1.73      2.27 o
  -2  -4  10      259.12      253.30      9.11 o
  -1  -4  10        7.31        5.81      1.88 o
   0  -4  10      866.95      868.13     21.25 o
   1  -4  10       57.76       43.29      2.57 o
   2  -4  10     1305.47     1401.87     40.99 o
   3  -4  10       42.17       35.87      2.65 o
   4  -4  10      451.77      474.17     13.34 o
   5  -4  10       45.00       49.26      6.02 o
   6  -4  10        3.55        2.10      3.68 o
  -6  -3  10       20.80       17.90      6.65 o
  -5  -3  10     1559.12     1732.68     63.56 o
  -4  -3  10        0.04        0.25      3.58 o
  -3  -3  10      210.43      176.16      8.30 o
  -2  -3  10        5.97        4.98      2.15 o
  -1  -3  10       16.91       13.97      2.01 o
   0  -3  10     2047.41     2248.35     40.87 o
   1  -3  10      202.64      200.63      6.65 o
   2  -3  10       86.49      114.02      6.64 o
   3  -3  10        6.09        6.86      1.79 o
   4  -3  10       46.44       43.17      4.10 o
   5  -3  10       14.37       11.83      3.29 o
   6  -3  10      113.86      127.64     16.09 o
  -7  -2  10      169.58      147.87     15.80 o
  -6  -2  10       38.04       23.16      7.13 o
  -5  -2  10       62.49       52.38      7.38 o
  -4  -2  10       62.72       43.48      6.11 o
  -3  -2  10      444.83      463.73     15.77 o
  -2  -2  10       73.09       60.16      4.26 o
  -1  -2  10        0.21        0.93      1.72 o
   0  -2  10      862.86      938.02     21.56 o
   1  -2  10       94.40       97.33      6.81 o
   2  -2  10      596.20      634.60     18.62 o
   3  -2  10      311.32      307.12      8.94 o
   4  -2  10       22.72       18.62      5.49 o
   5  -2  10        5.45        5.28      2.66 o
   7  -2  10        4.55       -5.55      5.55 o
  -7  -1  10       86.01       76.04     11.41 o
  -6  -1  10       24.66        9.87      6.09 o
  -5  -1  10      449.57      478.56     27.02 o
  -4  -1  10      769.70      864.67     37.71 o
  -3  -1  10       30.57       23.95      4.50 o
  -2  -1  10     2333.99     2674.54     70.53 o
  -1  -1  10       20.60       16.95      3.48 o
   0  -1  10       16.24       19.13      3.30 o
   1  -1  10       47.91       31.96      3.62 o
   2  -1  10      470.73      486.75     11.81 o
   3  -1  10     1075.64     1141.94     33.30 o
   4  -1  10      182.24      184.66     11.40 o
   5  -1  10      112.27      100.08     10.24 o
  -7   0  10        4.61        1.77      7.07 o
  -6   0  10      200.14      197.53     14.45 o
  -5   0  10       13.87       11.89      5.82 o
  -4   0  10      271.87      239.08     14.30 o
  -3   0  10        1.34        2.03      2.61 o
  -2   0  10       88.68      108.63     21.93 o
  -1   0  10        6.17        3.31      2.38 o
   0   0  10      460.05      469.68     12.84 o
   1   0  10      682.70      711.66     15.40 o
   2   0  10     1018.07     1059.17     20.20 o
   3   0  10      341.20      339.21     21.35 o
   4   0  10        3.21       10.83      2.91 o
   5   0  10      395.24      389.14     23.86 o
   6   0  10        6.58        3.99      6.11 o
  -7   1  10        2.69        7.79      7.30 o
  -6   1  10      140.65      139.93     14.40 o
  -5   1  10      148.40      150.97     12.43 o
  -4   1  10      143.01      133.16     11.20 o
  -3   1  10       79.11       83.44      8.46 o
  -2   1  10        1.29        1.05      3.07 o
  -1   1  10      206.63      204.37      7.82 o
   0   1  10      107.54      124.91      6.00 o
   1   1  10        1.04       -2.75      2.75 o
   2   1  10       53.08       43.67      3.59 o
   3   1  10        6.39        3.47      4.53 o
   4   1  10       98.48       75.00     10.14 o
   5   1  10       15.42       14.65      8.79 o
   6   1  10      131.98       95.64     13.03 o
  -7   2  10       30.66       30.93      9.56 o
  -6   2  10        3.12        5.05      9.08 o
  -5   2  10        4.98        5.82      7.86 o
  -4   2  10      262.01      310.30     19.73 o
  -3   2  10       77.83       72.44      9.00 o
  -2   2  10      174.58      193.87     13.01 o
  -1   2  10      259.56      235.47     10.37 o
   0   2  10       97.91       89.55      9.50 o
   1   2  10        6.03       11.66      5.30 o
   2   2  10        7.50        2.62      2.31 o
   3   2  10        2.56       -4.26      5.07 o
   4   2  10        5.67        8.81      6.13 o
   5   2  10      121.22       98.84     12.53 o
  -7   3  10        2.06        0.75      7.79 o
  -6   3  10       70.12       80.51     14.13 o
  -5   3  10        0.05        3.80      6.09 o
  -4   3  10      436.89      469.73     26.02 o
  -3   3  10       47.19       35.61      7.48 o
  -2   3  10      209.99      238.75     16.73 o
  -1   3  10        5.39       -1.82      2.95 o
   0   3  10      156.98      162.91      9.05 o
   1   3  10      176.68      177.65     11.78 o
   2   3  10      115.20      108.30     11.22 o
   3   3  10      131.59      117.80     12.85 o
   4   3  10        2.41       -4.80      5.88 o
  -6   4  10       24.67       21.76      8.61 o
  -5   4  10        2.12        4.84      6.63 o
  -4   4  10       10.40       20.56      7.71 o
  -3   4  10      393.13      386.50     22.97 o
  -1   4  10      277.89      320.94     26.38 o
   0   4  10       38.37       31.01      4.96 o
   1   4  10      497.99      510.61     34.59 o
   2   4  10        1.39        0.81      6.15 o
   3   4  10       17.62       15.24      7.48 o
   4   4  10      121.50      142.37     15.80 o
  -6   5  10        9.55        1.79      8.13 o
  -5   5  10       94.78      115.18     14.36 o
  -4   5  10        8.89        3.62      6.96 o
  -3   5  10      117.67      104.74     12.53 o
  -2   5  10        7.80       11.31      7.09 o
  -1   5  10      345.89      319.86     17.06 o
   0   5  10       46.42       45.06      5.75 o
   1   5  10        0.90        1.85      3.73 o
   2   5  10       17.54       21.41      8.56 o
   3   5  10       43.33       47.12     10.70 o
  -5   6  10       20.02       20.85      9.27 o
  -4   6  10       29.61       21.01      8.56 o
  -3   6  10       61.29       50.01     10.75 o
  -2   6  10       62.18       58.30     10.24 o
  -1   6  10        0.01       -3.76      3.76 o
   0   6  10       47.82       13.34     11.74 o
   1   6  10       12.19       13.66      8.04 o
  -2   7  10        3.38       -0.79      7.69 o
  -1   7  10        9.43        3.99     10.93 o
  -2 -12  11        0.19        0.75      5.22 o
  -1 -12  11        5.22       -7.65      7.65 o
   0 -12  11       53.56       30.97      9.60 o
   1 -12  11      560.10      593.99     37.66 o
   2 -12  11       32.98       15.01      8.19 o
   3 -12  11       52.32       52.17     11.00 o
  -3 -11  11      169.16      176.11     33.15 o
  -2 -11  11       20.96        6.51      6.11 o
  -1 -11  11      335.21      409.07     31.32 o
   0 -11  11      371.61      381.61     27.71 o
   1 -11  11       16.43       15.63      7.82 o
   2 -11  11       82.16       70.34     11.18 o
   3 -11  11      135.12      101.08     13.20 o
   4 -11  11      154.06      157.91     15.98 o
   5 -11  11      177.02      132.78     16.25 o
  -4 -10  11        0.68        4.55      5.43 o
  -3 -10  11       50.23       35.14      8.36 o
  -2 -10  11      283.22      308.31     32.23 o
  -1 -10  11      225.73      238.27     18.96 o
   0 -10  11       27.19       24.72      8.32 o
   1 -10  11        7.96        4.57      6.17 o
   2 -10  11       74.14       69.43     10.35 o
   3 -10  11       10.30       11.81      7.69 o
   4 -10  11       96.81       73.87     11.31 o
   5 -10  11      392.12      444.45     30.91 o
  -4  -9  11        7.86        9.17      6.76 o
  -3  -9  11        3.97        5.82      5.59 o
  -2  -9  11      230.05      206.91     14.05 o
  -1  -9  11      123.28      121.30     31.96 o
   0  -9  11       71.30       65.33      6.72 o
   1  -9  11       25.03       15.26      6.15 o
   2  -9  11       61.46       64.94      9.23 o
   3  -9  11        4.30       15.63      7.13 o
   4  -9  11        1.62       -1.93      6.07 o
   5  -9  11        3.86       -0.56      6.34 o
   6  -9  11        0.43       -5.67      5.67 o
  -4  -8  11       94.24       82.57      7.13 o
  -3  -8  11      332.99      386.79     15.85 o
  -2  -8  11        9.35        6.06      2.44 o
  -1  -8  11      158.41      169.16      6.89 o
   0  -8  11      563.81      588.72     60.57 o
   1  -8  11       58.90       63.59      6.06 o
   2  -8  11       15.62       14.63      7.86 o
   3  -8  11        7.15        7.40      7.94 o
   4  -8  11       15.77        9.64      6.61 o
   5  -8  11      208.71      190.55     15.44 o
   6  -8  11       50.67       39.29      9.35 o
  -6  -7  11       63.55       28.54      8.48 o
  -5  -7  11       21.54       17.23      6.17 o
  -4  -7  11      450.98      521.71     30.74 o
  -3  -7  11        0.28       -0.11      2.60 o
  -2  -7  11      217.44      235.62      7.77 o
  -1  -7  11      206.41      230.55      7.06 o
   0  -7  11       80.45       78.16      8.71 o
   1  -7  11       32.85       27.81      4.47 o
   2  -7  11       20.06       20.79      6.22 o
   3  -7  11      286.85      267.60     16.96 o
   4  -7  11      179.16      179.05     14.86 o
   5  -7  11      201.94      185.73     14.59 o
   6  -7  11      774.37      780.57     43.82 o
  -6  -6  11       95.66       68.49     12.06 o
  -5  -6  11        1.88       -3.60      7.44 o
  -4  -6  11       33.41       31.97      6.13 o
  -3  -6  11       23.35       19.26      5.28 o
  -2  -6  11       39.78       31.58      2.85 o
  -1  -6  11       28.01       36.52      4.54 o
   0  -6  11       12.96       12.58      2.00 o
   1  -6  11       14.79        3.93      4.45 o
   2  -6  11       36.15       38.05      4.91 o
   3  -6  11      115.64       96.78     10.37 o
   4  -6  11      190.59      171.94     13.47 o
   6  -6  11       83.95       73.65     10.16 o
  -6  -5  11      257.35      213.72     18.71 o
  -5  -5  11        4.52       -4.59      6.63 o
  -4  -5  11       17.94        8.15      6.11 o
  -3  -5  11      102.95       94.08      8.67 o
  -2  -5  11       14.96       11.48      2.42 o
  -1  -5  11       32.41       37.16      2.85 o
   0  -5  11      126.68      114.67      4.32 o
   1  -5  11      304.98      321.41      8.69 o
   2  -5  11        6.53        7.60      2.07 o
   3  -5  11      140.43      149.26      8.69 o
   4  -5  11      210.81      232.45      8.98 o
   5  -5  11       56.82       49.74      7.96 o
   6  -5  11       66.02       55.00      8.81 o
  -6  -4  11       54.78       49.91      8.92 o
  -4  -4  11      305.48      370.95     20.47 o
  -3  -4  11      460.09      497.75     24.61 o
  -2  -4  11      129.77      135.03      7.38 o
  -1  -4  11        8.30        7.69      2.11 o
   0  -4  11        2.37        3.21      1.84 o
   1  -4  11        1.09        3.88      1.92 o
   2  -4  11        7.68        6.31      1.93 o
   3  -4  11      230.10      230.43     10.80 o
   4  -4  11      818.96      839.54     28.78 o
   5  -4  11      104.43       93.46      7.85 o
   6  -4  11      291.75      317.07     19.33 o
  -7  -3  11       65.64       82.48     11.68 o
  -6  -3  11      166.50      156.44     14.24 o
  -4  -3  11       18.32        9.62      4.80 o
  -3  -3  11        3.07        1.87      2.70 o
  -2  -3  11        6.45        2.63      2.59 o
  -1  -3  11       66.65       74.21      6.67 o
   0  -3  11        5.74        3.68      3.90 o
   1  -3  11      161.51      160.34      5.76 o
   2  -3  11     1498.95     1605.68     51.39 o
   3  -3  11        6.06        9.36      5.18 o
   4  -3  11      291.25      293.03     12.78 o
   5  -3  11       84.74       86.97     10.40 o
   6  -3  11      174.47      159.70     13.49 o
  -7  -2  11       13.01        5.55     10.62 o
  -6  -2  11       48.68       34.59      7.84 o
  -4  -2  11      198.14      186.06     12.70 o
  -3  -2  11       56.20       40.87      6.09 o
  -2  -2  11       84.98       88.55      5.91 o
  -1  -2  11       17.56       18.53      2.97 o
   0  -2  11     1035.82     1072.42     23.22 o
   1  -2  11      638.55      690.43     30.77 o
   2  -2  11       78.86       77.54      5.06 o
   3  -2  11       22.28       16.19      4.77 o
   4  -2  11       63.69       61.30      9.82 o
   5  -2  11       69.88       54.36      5.60 o
  -7  -1  11       11.36        8.56      7.79 o
  -6  -1  11        0.07       12.85      6.80 o
  -5  -1  11       22.25       21.91      8.56 o
  -4  -1  11       54.08       43.46      7.09 o
  -3  -1  11       29.79       36.36      6.86 o
  -2  -1  11       34.07       34.11      5.38 o
  -1  -1  11       53.82       51.87      3.79 o
   0  -1  11       31.50       28.89      3.59 o
   1  -1  11       49.40       40.44      3.52 o
   2  -1  11       96.12       78.22      6.52 o
   3  -1  11      240.27      256.79     14.70 o
   4  -1  11      169.12      169.11     11.91 o
   5  -1  11       39.20       32.90      7.17 o
  -7   0  11        8.63       -3.51      7.52 o
  -6   0  11        2.21       -2.52      8.79 o
  -4   0  11      371.22      372.43     21.16 o
  -3   0  11       37.92       29.83      7.40 o
  -2   0  11        2.33        7.21      5.92 o
  -1   0  11       25.10       29.25      4.05 o
   0   0  11      133.54      134.80      9.36 o
   1   0  11       60.53       53.21      5.08 o
   2   0  11      496.38      473.76     52.10 o
   3   0  11      250.29      253.76     16.05 o
   4   0  11       29.88       30.87      7.19 o
   5   0  11      318.93      296.70     21.87 o
  -6   1  11       94.22       81.54     13.05 o
  -5   1  11       84.11       74.58     11.35 o
  -4   1  11      337.92      350.75     20.95 o
  -3   1  11       13.61        9.21      5.11 o
  -2   1  11      448.15      488.58     26.29 o
  -1   1  11      181.32      190.08     12.64 o
   0   1  11      377.10      383.13     21.08 o
   1   1  11     1358.93     1444.53     43.43 o
   2   1  11        9.06        6.32      6.52 o
   3   1  11      175.96      187.35     15.24 o
   4   1  11       37.24       39.39      9.85 o
   5   1  11      161.23      161.09     16.77 o
  -6   2  11        3.93        1.00     10.04 o
  -5   2  11       10.09       29.04     10.10 o
  -4   2  11      137.11      155.50     14.30 o
  -3   2  11        1.38        0.77      5.13 o
  -2   2  11        2.75       -4.95      4.95 o
  -1   2  11      345.83      353.26     23.72 o
   0   2  11        9.97       11.63      3.91 o
   1   2  11      208.33      184.13     23.06 o
   2   2  11        8.05        1.48      6.69 o
   3   2  11      454.06      477.77     30.83 o
   4   2  11       15.43        4.53      6.65 o
  -6   3  11        6.99       18.62     11.58 o
  -5   3  11       51.74       59.28     12.43 o
  -4   3  11        0.90        0.25      6.38 o
  -3   3  11       75.60       68.97      9.83 o
  -2   3  11       97.50       89.30     11.25 o
  -1   3  11      404.17      404.98     22.93 o
   0   3  11       26.37       40.54      5.70 o
   1   3  11      172.77      183.19     12.97 o
   2   3  11       22.27       24.05      7.21 o
   3   3  11        3.83        0.54      6.40 o
  -5   4  11      171.39      227.30     20.18 o
  -4   4  11      173.57      166.77     15.74 o
  -3   4  11      135.72      117.63     12.76 o
  -2   4  11      178.92      177.76     11.41 o
  -1   4  11      541.39      515.21     22.32 o
   0   4  11      136.88      127.32     21.15 o
   1   4  11      141.70      136.09     12.95 o
   2   4  11        4.13       -7.50      7.50 o
  -4   5  11       65.84       52.19     10.60 o
  -3   5  11      354.83      375.88     27.04 o
  -2   5  11        2.49       -4.91      4.91 o
  -1   5  11      292.01      272.40     15.12 o
   0   5  11       24.29       20.85      8.54 o
   1   5  11       20.84       23.05      8.83 o
  -2   6  11        2.07        4.59      6.56 o
  -1   6  11       15.34       13.32      8.79 o
   0 -12  12       18.60       16.48      9.31 o
   1 -12  12        2.63       15.61      9.15 o
  -2 -11  12       22.14       21.36      5.72 o
  -1 -11  12      330.40      382.37     18.84 o
   0 -11  12        1.83        7.94      7.94 o
   1 -11  12      377.09      403.25     29.06 o
   2 -11  12      175.77      163.69     15.78 o
   3 -11  12      111.52       96.51     13.99 o
   4 -11  12       99.02       83.98     15.42 o
  -3 -10  12      147.23      179.66     44.38 o
  -2 -10  12       73.95       95.99      8.71 o
  -1 -10  12        5.88       -0.28      5.36 o
   0 -10  12      390.68      391.32     19.78 o
   1 -10  12       44.91       41.26      9.64 o
   2 -10  12       15.99        9.77      6.80 o
   3 -10  12      136.73      137.58     14.80 o
   4 -10  12      385.34      391.82     27.83 o
   5 -10  12        1.92        0.56      7.71 o
  -4  -9  12       97.80      102.50     11.62 o
  -3  -9  12        0.58       -3.66      6.34 o
  -2  -9  12      104.47      119.50     12.12 o
  -1  -9  12       67.11       51.62     11.97 o
   0  -9  12      337.09      319.92     15.07 o
   1  -9  12        9.82        3.34      4.22 o
   2  -9  12      647.42      631.15     35.81 o
   3  -9  12      146.10      129.23     12.60 o
   4  -9  12      261.00      259.85     20.66 o
   5  -9  12      717.70      652.71     44.13 o
  -4  -8  12       17.81       21.72      7.57 o
  -3  -8  12      352.05      374.01     24.84 o
  -2  -8  12      377.38      455.78     24.38 o
  -1  -8  12       33.10       33.24      7.05 o
   0  -8  12        2.72       -0.52      5.13 o
   1  -8  12        0.23        2.56      4.19 o
   2  -8  12        6.04       -0.27      5.67 o
   3  -8  12      404.77      402.38     26.81 o
   4  -8  12       51.20       33.84      8.52 o
   5  -8  12        1.82        6.61      6.88 o
  -5  -7  12        0.47       -2.04      5.34 o
  -4  -7  12       68.10       56.19     14.22 o
  -3  -7  12      197.48      187.16     15.09 o
  -2  -7  12      234.48      270.18     11.40 o
  -1  -7  12       14.02       16.72      2.62 o
   0  -7  12      410.73      407.93     22.16 o
   1  -7  12      271.09      271.37     14.42 o
   2  -7  12      158.69      158.25     14.55 o
   3  -7  12       89.66       73.11     11.45 o
   4  -7  12      271.18      300.61     21.99 o
   5  -7  12      188.48      165.65     15.96 o
  -5  -6  12       40.34       37.02      7.61 o
  -4  -6  12      435.74      509.78     31.60 o
  -3  -6  12      108.43       96.25     20.72 o
  -2  -6  12        5.40        5.29      5.75 o
  -1  -6  12      408.68      432.88     12.97 o
   0  -6  12      345.29      386.36     14.68 o
   1  -6  12        0.02       12.33      6.30 o
   2  -6  12       57.64       45.72      5.96 o
   3  -6  12       30.96       21.49      5.99 o
   4  -6  12       14.33        7.96      5.49 o
   5  -6  12       89.37       92.96     11.83 o
   6  -6  12      129.27      126.75     14.86 o
  -6  -5  12      101.49       99.03     12.18 o
  -5  -5  12       53.74       52.32      9.35 o
  -4  -5  12      241.71      276.56     18.04 o
  -3  -5  12       94.89       69.68      5.93 o
  -2  -5  12      593.63      646.91     18.85 o
  -1  -5  12      316.67      376.01     33.32 o
   0  -5  12      124.72      119.95      5.28 o
   1  -5  12     1231.27     1326.92     28.59 o
   2  -5  12      101.37       74.96     11.20 o
   3  -5  12      276.60      279.80     23.58 o
   5  -5  12      321.86      323.02     22.30 o
   6  -5  12      281.32      310.73     21.51 o
  -6  -4  12      286.31      259.12     20.52 o
  -5  -4  12      109.81      107.57     12.12 o
  -4  -4  12        2.46        2.27      4.53 o
  -3  -4  12      586.73      631.65     32.16 o
  -2  -4  12       10.49       10.44      5.53 o
  -1  -4  12      384.14      390.32     13.25 o
   0  -4  12       63.85       59.57      3.57 o
   1  -4  12       54.03       50.84      9.59 o
   2  -4  12      749.60      818.11     20.72 o
   3  -4  12      135.37      115.74      7.25 o
   4  -4  12      173.04      170.15      8.96 o
   5  -4  12      100.64       82.48     10.19 o
  -6  -3  12      206.72      225.99     19.41 o
  -5  -3  12       16.12        3.01      5.78 o
  -4  -3  12       78.42       71.94      8.07 o
  -3  -3  12      164.88      172.11     12.45 o
  -2  -3  12        3.46        4.59      3.01 o
  -1  -3  12        1.03        1.18      3.03 o
   0  -3  12        9.45        7.92      2.75 o
   1  -3  12       48.97       40.00      4.42 o
   2  -3  12        8.12        5.39      3.44 o
   3  -3  12       11.15        9.27      9.15 o
   4  -3  12        0.65        1.34      3.23 o
   5  -3  12       10.74       10.46      4.95 o
  -6  -2  12       16.41       10.52      7.77 o
  -5  -2  12     1105.67     1146.72     65.27 o
  -4  -2  12      102.20       85.27     10.83 o
  -3  -2  12       54.62       46.60      6.59 o
  -2  -2  12        0.80       -2.55      4.25 o
  -1  -2  12      390.75      452.96     24.55 o
   0  -2  12        0.02       -2.09      4.83 o
   1  -2  12      373.82      407.76     20.73 o
   2  -2  12      623.10      637.48     21.71 o
   3  -2  12        0.24       -2.29      2.69 o
   4  -2  12       11.15        5.49      3.85 o
  -6  -1  12        8.14       -7.00      7.00 o
  -5  -1  12        1.16        2.76      6.01 o
  -4  -1  12       70.19       62.94      9.83 o
  -3  -1  12      502.46      653.19     31.32 o
  -2  -1  12       93.65       86.59      6.43 o
  -1  -1  12       27.03       25.74      5.64 o
   0  -1  12      257.70      270.82     11.37 o
   1  -1  12       12.60       12.90      6.34 o
   2  -1  12      321.12      344.02     30.86 o
   3  -1  12      169.20      168.91     13.32 o
   4  -1  12        0.15       -3.46      4.34 o
   5  -1  12       53.58       62.34      9.00 o
  -6   0  12       17.26        2.49      7.48 o
  -5   0  12      359.09      349.60     25.21 o
  -4   0  12        9.20       17.67      8.34 o
  -2   0  12       17.26       18.50      4.82 o
  -1   0  12       56.92       54.36      5.98 o
   0   0  12       51.56       37.52      7.61 o
   1   0  12      517.28      546.39     42.22 o
   2   0  12       67.00       64.36     14.33 o
   3   0  12      711.76      737.31     41.74 o
   4   0  12      334.68      361.78     23.76 o
  -6   1  12      139.73      133.61     15.28 o
  -5   1  12       10.66       15.32      7.03 o
  -4   1  12       43.58       30.89      7.86 o
  -3   1  12       69.84       62.46      8.98 o
  -2   1  12       44.67       37.21      6.69 o
  -1   1  12        9.55        2.37      4.72 o
   0   1  12      115.38       98.65      7.91 o
   1   1  12       25.18       13.78      5.17 o
   2   1  12      178.37      148.56     18.31 o
   3   1  12      122.59      113.95     12.01 o
   4   1  12      135.79      121.83     13.30 o
  -5   2  12        8.10       -7.57      9.56 o
  -4   2  12       19.30       24.40      7.88 o
  -3   2  12      335.39      378.97     26.15 o
  -2   2  12        8.83       22.39      6.41 o
  -1   2  12       38.98       33.10      5.38 o
   0   2  12       75.97       72.23      6.85 o
   1   2  12       77.92       59.77     13.61 o
   2   2  12       11.79        2.14      8.81 o
   3   2  12       93.55       88.24     13.07 o
  -5   3  12      223.96      278.51     22.91 o
  -4   3  12      101.01      108.11     12.55 o
  -2   3  12      111.08      100.53      8.49 o
  -1   3  12       59.16       40.20      5.96 o
   0   3  12      152.22      128.77      9.23 o
   1   3  12      292.22      277.95     23.39 o
   2   3  12       94.49       96.01     13.12 o
  -4   4  12      105.81       94.33     14.68 o
  -3   4  12       86.48       80.61     12.24 o
  -2   4  12       19.49        7.18      4.98 o
  -1   4  12        9.75       -3.18      9.81 o
   0   4  12      145.72      144.24     10.48 o
   1   4  12        3.24        7.23      7.50 o
  -1 -11  13      110.12      128.54     14.70 o
   1 -11  13       65.98       54.92     11.25 o
  -2 -10  13       18.74       14.27      5.47 o
  -1 -10  13        2.27       -5.70      5.70 o
   0 -10  13        2.55        0.55      4.67 o
   1 -10  13       87.10       73.21     12.28 o
   2 -10  13       34.93       23.03      9.21 o
   3 -10  13       10.34       -3.82      7.38 o
   4 -10  13       34.63       23.38     10.19 o
  -3  -9  13       31.51       56.00     10.77 o
  -1  -9  13        2.01        3.03      6.32 o
   0  -9  13       35.13       35.54      7.13 o
   1  -9  13       85.81       69.30      8.50 o
   2  -9  13       99.85       79.47     11.89 o
   3  -9  13        0.62        3.55      7.38 o
   4  -9  13       88.89       69.86     13.76 o
  -4  -8  13       50.73       52.53     11.00 o
  -3  -8  13       14.11       17.96     10.33 o
  -2  -8  13      308.13      285.44     21.20 o
  -1  -8  13       67.99       84.21     10.62 o
   0  -8  13      510.20      577.28     30.76 o
   1  -8  13        7.22        8.00      4.57 o
   2  -8  13       98.94       71.42     11.06 o
   3  -8  13      324.66      341.71     24.86 o
   4  -8  13      143.51      136.05     15.94 o
  -4  -7  13        3.34       -7.13      7.13 o
  -3  -7  13      177.43      196.72     15.63 o
  -2  -7  13       67.78       79.72     11.74 o
  -1  -7  13      323.25      314.85     20.08 o
   0  -7  13      164.61      147.08     13.70 o
   1  -7  13       15.79       12.37      6.57 o
   2  -7  13       22.90       11.56      6.71 o
   3  -7  13       77.24       63.19     10.08 o
   4  -7  13        0.81       -8.79      8.79 o
   5  -7  13      256.73      234.22     20.93 o
  -4  -6  13       99.89      123.05     13.64 o
  -3  -6  13       58.10       44.30      9.21 o
  -2  -6  13       22.66       28.30      9.02 o
  -1  -6  13       32.35       26.21      6.17 o
   0  -6  13      154.86      143.18     12.41 o
   1  -6  13      222.03      192.02     15.53 o
   2  -6  13       49.93       36.50      7.37 o
   3  -6  13        2.33        2.99      5.72 o
   5  -6  13       48.61       23.38     10.46 o
  -5  -5  13       47.26       46.29     10.52 o
  -4  -5  13      193.60      180.15     14.59 o
  -3  -5  13      149.94      147.02      9.43 o
  -2  -5  13      109.67      124.23      8.23 o
  -1  -5  13      357.98      374.19     26.99 o
   0  -5  13      125.40      117.31     20.15 o
   1  -5  13      800.54      844.55     41.20 o
   2  -5  13       78.37       74.89     10.70 o
   3  -5  13       47.99       40.14      8.67 o
   4  -5  13      102.61       93.73     12.35 o
   5  -5  13       53.11       38.81      9.08 o
  -5  -4  13        9.86        3.24      5.74 o
  -4  -4  13       51.99       41.51      7.25 o
  -3  -4  13      124.64      151.82     12.89 o
  -2  -4  13       11.11        9.69      3.47 o
  -1  -4  13      616.18      703.79     30.02 o
   0  -4  13       16.19       10.19      4.56 o
   1  -4  13      153.56      151.13     24.38 o
   2  -4  13        0.91        3.15      3.00 o
   3  -4  13       41.73       37.06      7.84 o
   4  -4  13      192.78      211.42     18.35 o
   5  -4  13       97.69      103.79     12.12 o
  -5  -3  13      279.73      303.11     21.85 o
  -4  -3  13        3.25       12.01      7.75 o
  -3  -3  13      279.31      313.69     19.81 o
  -2  -3  13        8.64        5.68      3.95 o
  -1  -3  13        4.95        3.79      3.08 o
   0  -3  13       59.93       57.00      5.12 o
   1  -3  13      325.77      344.84     35.28 o
   2  -3  13      196.63      190.04     13.67 o
   3  -3  13       41.03       37.61      4.92 o
   4  -3  13      649.20      701.62     45.52 o
  -5  -2  13      134.68       95.66     12.72 o
  -4  -2  13       62.32       54.45     15.90 o
  -3  -2  13       60.79       67.78     10.12 o
  -2  -2  13        2.36       -1.01      6.27 o
  -1  -2  13       56.38       42.05      8.25 o
   0  -2  13      438.38      462.76     36.01 o
   1  -2  13        5.53        6.11      3.60 o
   2  -2  13      902.38      964.56     45.11 o
   3  -2  13       56.07       61.94      6.68 o
  -5  -1  13        0.37        5.49      7.48 o
  -4  -1  13        0.07       -0.75      5.53 o
  -3  -1  13      144.48      135.05     12.49 o
  -2  -1  13      113.16      114.80      8.76 o
  -1  -1  13      192.94      233.75     11.44 o
   0  -1  13       13.10       10.74      9.08 o
   1  -1  13        6.54        7.58      5.05 o
   2  -1  13      179.31      175.39     18.32 o
   3  -1  13       32.64       51.13      9.81 o
   4  -1  13      215.34      199.88     17.25 o
  -5   0  13      308.46      310.51     23.38 o
  -4   0  13        5.92       -3.53      8.31 o
  -3   0  13       90.38      104.26     11.49 o
  -2   0  13      413.67      432.80     28.19 o
  -1   0  13        0.01        7.28      5.99 o
   0   0  13       72.69       84.23      7.52 o
   1   0  13      275.93      265.05     23.83 o
   2   0  13        1.84        5.35      4.31 o
   3   0  13        2.57        6.90      8.75 o
  -4   1  13      321.11      394.25     28.04 o
  -3   1  13      130.71      140.89     14.65 o
  -2   1  13       22.71       26.47      5.38 o
  -1   1  13        9.98        7.75      6.44 o
   0   1  13      618.14      690.50     40.14 o
   1   1  13        7.31        2.35      4.15 o
   2   1  13      914.14      960.25     39.99 o
  -4   2  13      166.03      133.93     14.28 o
  -3   2  13        0.60        9.27      6.69 o
  -2   2  13      324.99      360.96     18.04 o
  -1   2  13        6.71        9.10      6.59 o
   0   2  13      177.04      158.56     11.29 o
   1   2  13       35.29       22.88      8.35 o
  -2   3  13       60.53       62.86     17.79 o
  -1   3  13       62.79       43.74      7.29 o
   0   3  13       21.55       10.37     15.75 o
   0 -10  14        1.60       10.10      7.77 o
  -2  -9  14      261.01      276.31     21.22 o
  -1  -9  14       14.06       18.77      7.86 o
   0  -9  14      187.12      188.55     13.93 o
   1  -9  14       22.45       14.12      5.99 o
   2  -9  14       63.49       45.33     10.79 o
  -2  -8  14        7.48        3.24     10.50 o
  -1  -8  14       58.41       54.11      9.67 o
   0  -8  14      371.09      354.32     25.67 o
   1  -8  14       65.88       46.06      7.15 o
   2  -8  14      239.17      243.39     21.56 o
   3  -8  14        0.40        6.55      7.90 o
  -3  -7  14      267.25      255.11     20.39 o
  -2  -7  14      397.57      459.98     30.20 o
  -1  -7  14      110.88       96.01     12.49 o
   0  -7  14       77.19       51.57     12.18 o
   1  -7  14        1.81        7.13      6.86 o
   2  -7  14        0.53       11.00      7.25 o
   3  -7  14       37.90       20.41      9.25 o
  -4  -6  14       12.86       -1.00      7.67 o
  -3  -6  14      244.89      261.10     22.24 o
  -2  -6  14      833.13      989.05     55.17 o
  -1  -6  14       67.48       53.90      9.96 o
   0  -6  14      400.17      420.53     27.83 o
   1  -6  14       79.03       40.93     11.62 o
   2  -6  14       82.62       67.16     11.79 o
   3  -6  14       85.69       76.08     11.95 o
  -4  -5  14      333.74      349.71     28.19 o
  -3  -5  14        3.58       -0.07      4.51 o
  -2  -5  14       57.94       52.45      5.66 o
  -1  -5  14       10.31        7.94      6.92 o
   0  -5  14      176.80      174.83     16.15 o
   1  -5  14        1.12        3.18      6.61 o
   2  -5  14       41.78       34.88      9.94 o
   3  -5  14       53.06       43.38      9.77 o
  -4  -4  14      142.31      156.55     22.40 o
  -3  -4  14        7.13        4.12      4.53 o
  -2  -4  14       20.75       26.45      4.70 o
  -1  -4  14       91.37       81.22     15.78 o
   0  -4  14      139.90      138.80     27.72 o
   1  -4  14       35.63       24.38     10.33 o
   2  -4  14       59.93       52.38     11.02 o
   3  -4  14      195.60      140.97     16.80 o
  -4  -3  14       48.77       38.62      8.23 o
  -3  -3  14        2.04       10.10      8.07 o
  -2  -3  14       57.82       55.01      7.81 o
  -1  -3  14        6.11        3.81      4.15 o
   0  -3  14        5.27       12.32      6.03 o
   1  -3  14        0.54       -1.21      4.38 o
   2  -3  14       41.09       13.99      8.61 o
   3  -3  14       86.40       65.37     11.35 o
  -4  -2  14       50.98       56.19      9.75 o
  -3  -2  14       15.16       17.45      5.09 o
  -2  -2  14        3.06        3.35      5.13 o
  -1  -2  14       27.18       12.26      5.05 o
   0  -2  14       33.58       29.93      5.05 o
   1  -2  14       57.30       42.55     10.21 o
   2  -2  14      730.27      735.01     31.12 o
  -3  -1  14       39.78       32.01      7.50 o
  -2  -1  14       25.04       24.62      5.33 o
  -1  -1  14      207.74      219.50     12.18 o
   0  -1  14      627.06      689.38     32.55 o
   1  -1  14       74.95       78.68     20.90 o
   2  -1  14       48.29       43.58      8.00 o
  -3   0  14        0.18        1.59      8.41 o
  -2   0  14       21.07       13.49      5.38 o
  -1   0  14       51.18       43.07     10.73 o
   0   0  14       83.23       68.71     15.92 o
   1   0  14      175.85      153.97     22.02 o
  -2   1  14       39.12       13.30      6.60 o
  -1   1  14        3.16        4.33      4.86 o
   0   1  14       37.40       26.96      6.19 o
   0  -7  15      773.78      790.98     49.85 o
   1  -7  15       13.56       -1.85      8.44 o
  -1  -6  15       44.62       37.98     10.00 o
   0  -6  15      291.20      296.20     22.47 o
   1  -6  15       27.13       11.39      9.02 o
  -1  -5  15        5.90       12.10      8.23 o
   0  -5  15       73.48       62.71     11.49 o
   1  -5  15       76.85       67.97     14.34 o
  -1  -4  15        0.05        9.54     10.83 o
   0  -4  15      580.22      631.11     38.64 o
   1  -4  15      756.77      817.50     50.95 o
  -1  -3  15      126.54      109.46     14.26 o
   0  -3  15        4.70       -7.36      7.36 o
   1  -3  15      515.01      517.12     34.21 o
  -1  -2  15        0.37        4.68      7.79 o
   0  -2  15        3.64       -7.11      7.90 o
 
